# Supplementary material for: Bibliometric Analysis of Cathepsin B Research From 2011 to 2021
Source: Front Med (Lausanne). 2022 Jul 6;9:898455. doi: 10.3389/fmed.2022.898455 (PMC9301081; doi:10.3389/fmed.2022.898455)
Supplement: Supplementary file 1 [file Table_1.XLSX]

## Sheet: annual output-language
the annual output and the language distribution:
Year	Publications	Article	Review
2011	246	234	12
2012	268	246	22
2013	282	261	21
2014	256	244	12
2015	265	250	15
2016	287	265	22
2017	277	249	28
2018	278	252	26
2019	316	266	50
2020	347	303	44
2021	240	215	25
Language	Article
English	3049
Chinese	4
Japanese	4
French	1
German	1
Hungarian	1
Polish	1
Portuguese	1

## Sheet: publications of countriesregion
the top countries/regions with highest publications:
	Articles+Reviews
Country	Publicatoins	GDP (Trillion US$)
USA	847	22
China	833	16
Germany	254	4
Japan	208	6
South Korea	145	1.8
England	137	3
Spain	135	1.6
India	127	3
Canada	124	2
Brazil	118	2.5
France	113	3
Italy	97	2.5
Australia	89	1.6
Slovenia	67	0.055
Poland	59	0.6
Switzerland	51	0.8
Sweden	50	0.6
Netherlands	50	1
Denmark	47	0.35
Russia	46	2.2

## Sheet: journal publications
	the most popular journals in this field:
d	source	documents	citations	total link strength
942	plos one	119	3021	165
990	scientific reports	48	804	72
587	journal of biological chemistry	47	1673	128
246	cell death & disease	33	949	53
610	journal of controlled release	28	930	49
428	food chemistry	28	584	38
552	international journal of molecular sciences	28	492	43
891	oncotarget	26	719	67
767	meat science	23	607	20
941	plos neglected tropical diseases	22	510	56
420	fish & shellfish immunology	20	369	47
452	frontiers in immunology	20	358	41
127	autophagy	19	823	32
909	parasitology research	19	264	37
149	bioconjugate chemistry	18	439	35
387	european journal of medicinal chemistry	16	281	29
666	journal of medicinal chemistry	15	520	52
68	analytical chemistry	15	352	59
148	biochimie	15	159	48
646	journal of immunology	14	1099	45
738	journal of virology	14	596	23
160	biomaterials	14	583	50
134	biochemical and biophysical research communications	14	335	27
975	rsc advances	14	91	37
950	proceedings of the national academy of sciences of the united states of	13	719	26
906	parasites & vectors	13	143	29
825	molecules	13	52	7
3	acs applied materials & interfaces	12	534	35
267	chemical communications	12	206	24
146	biochimica et biophysica acta-proteins and proteomics	12	192	37
171	bioorganic & medicinal chemistry letters	12	167	25
170	bioorganic & medicinal chemistry	12	119	30
255	cells	12	71	17
841	nature communications	11	537	18
1040	tumor biology	11	215	11
416	faseb journal	11	206	7
894	organic & biomolecular chemistry	11	151	17
153	biological chemistry	11	126	41
233	cancers	11	63	18
75	angewandte chemie-international edition	10	599	43
943	plos pathogens	10	447	19
538	international journal of cancer	10	401	13
868	neuroscience	10	384	6
683	journal of neurochemistry	10	295	16
720	journal of proteomics	10	229	5
651	journal of inorganic biochemistry	10	146	7
407	experimental parasitology	10	129	28
948	poultry science	10	62	5
530	international immunopharmacology	10	61	26
885	oncogene	9	533	40
347	dalton transactions	9	346	17
1014	theranostics	9	326	41
856	neurobiology of disease	9	257	12
820	molecular pharmaceutics	9	210	19
1022	toxicology and applied pharmacology	9	171	13
432	food research international	9	147	14
889	oncology letters	9	135	16
350	developmental and comparative immunology	9	103	34
890	oncology reports	9	103	16
172	bioorganic chemistry	9	57	33
1016	theriogenology	9	52	5
231	cancer research	8	1102	47
466	gastroenterology	8	426	32
227	cancer letters	8	259	41
572	journal of alzheimers disease	8	227	43
554	international journal of oncology	8	214	28
144	biochimica et biophysica acta-molecular basis of disease	8	206	11
513	infection and immunity	8	195	15
1055	virology	8	175	16
281	chemmedchem	8	156	23
391	european journal of pharmacology	8	145	6
441	free radical biology and medicine	8	140	22
570	journal of agricultural and food chemistry	8	129	7
790	molecular and biochemical parasitology	8	116	19
535	international journal of biological macromolecules	8	70	28
899	oxidative medicine and cellular longevity	8	58	10
11	acs nano	7	985	21
719	journal of proteome research	7	283	25
43	aging-us	7	268	5
40	ageing research reviews	7	164	28
183	bmc cancer	7	156	9
166	biomedicine & pharmacotherapy	7	121	1
461	frontiers in physiology	7	111	8
145	biochimica et biophysica acta-molecular cell research	7	101	27
748	life sciences	7	101	23
188	bmc genomics	7	97	5
652	journal of insect physiology	7	92	6
752	lwt-food science and technology	7	70	14
102	aquaculture	7	69	17
542	international journal of clinical and experimental medicine	7	42	4

## Sheet: citation documents
the citation duments produced by VOSviewer:
Rank	Author (year)	Title	Source	DOI			Country	Citations
1	Webb, BA (2011)	Dysregulated pH: a perfect storm for cancer progression	NATURE REVIEWS CANCER	DOI:10.1038/nrc3110			USA	1080
2	Estrella, V (2013)	Acidity Generated by the Tumor Microenvironment Drives Local Invasion	CANCER RESEARCH	DOI:10.1158/0008-5472.CAN-12-2796			USA	669
3	Jo, EK (2016)	Molecular mechanisms regulating NLRP3 inflammasome activation	CELLULAR & MOLECULAR IMMUNOLOGY	DOI:10.1038/cmi.2015.95			South Korea	545
4	Misawa, T (2013)	Microtubule-driven spatial arrangement of mitochondria promotes activation of the NLRP3 inflammasome	NATURE IMMUNOLOGY	DOI:10.1038/ni.2550			Japan	457
5	Bruchard, M (2013)	Chemotherapy-triggered cathepsin B release in myeloid-derived suppressor cells activates the Nlrp3 inflammasome and promotes tumor growth	NATURE MEDICINE	DOI:10.1038/nm.2999			France	435
6	Yuan, YY (2015)	Specific Light-Up Bioprobe with Aggregation-Induced Emission and Activatable Photoactivity for the Targeted and Image-Guided Photodynamic Ablation of Cancer Cells	ANGEWANDTE CHEMIE-INTERNATIONAL EDITION	DOI:10.1002/anie.201408476			Singapore	346
7	Mason, SD (2011)	Proteolytic networks in cancer	TRENDS IN CELL BIOLOGY	DOI:10.1016/j.tcb.2010.12.002			USA	336
8	Redecke, L (2013)	Natively Inhibited Trypanosoma brucei Cathepsin B Structure Determined by Using an X-ray Laser	SCIENCE	DOI:10.1126/science.1229663			Germany	314
9	Zhou, Y (2015)	Protease inhibitors targeting coronavirus and filovirus entry	ANTIVIRAL RESEARCH	DOI:10.1016/j.antiviral.2015.01.011			USA	306
10	Aits, S (2013)	Lysosomal cell death at a glance	JOURNAL OF CELL SCIENCE	DOI:10.1242/jcs.091181			Denmark	301
11	von Bernhardi, R (2015)	Microglial cell dysregulation in brain aging and neurodegeneration	FRONTIERS IN AGING NEUROSCIENCE	DOI:10.3389/fnagi.2015.00124			Chile	300
12	Harris, H(2012)	Control of autophagy as a therapy for neurodegenerative disease	NATURE REVIEWS NEUROLOGY	DOI:10.1038/nrneurol.2011.200			England	297
13	Heid, ME (2013)	Mitochondrial Reactive Oxygen Species Induces NLRP3-Dependent Lysosomal Damage and Inflammasome Activation	JOURNAL OF IMMUNOLOGY	DOI:10.4049/jimmunol.1301490			USA	292
14	Codolo, G (2013)	Triggering of Inflammasome by Aggregated alpha-Synuclein, an Inflammatory Response in Synucleinopathies	PLOS ONE	DOI:10.1371/journal.pone.0055375			Italy	287
15	Ang, WH (2011)	Organometallic ruthenium-based antitumor compounds with novel modes of action	JOURNAL OF ORGANOMETALLIC CHEMISTRY	DOI:10.1016/j.jorganchem.2010.11.009			Switzerland	285

## Sheet: co-citation references
the co-citation duments produced by VOSviewer:
Rank	Author (year)	Title	Source	DOI	Country	Co-citations
1	Mohamed, MM (2006)	Cysteine cathepsins: multifunctional enzymes in cancer	NATURE REVIEWS CANCER	DOI:10.1038/nrc1949	USA	205
2	Turk V (2012)	Cysteine cathepsins: From structure, function and regulation to new frontiers	BIOCHIMICA ET BIOPHYSICA ACTA-PROTEINS AND PROTEOMICS	DOI:10.1016/j.bbapap.2011.10.002	Slovenia	155
3	Hornung V (2008)	Silica crystals and aluminum salts activate the NALP3 inflammasome through phagosomal destabilization	NATURE IMMUNOLOGY	DOI:10.1038/ni.1631	USA	116
4	Gondi CS (2013)	Cathepsin B as a cancer target	EXPERT OPINION ON THERAPEUTIC TARGETS	DOI:10.1517/14728222.2013.740461	USA	113
5	Barrett AJ (1981)	Cathepsin-B, cathepsin-H, and cathepsin-L	METHODS IN ENZYMOLOGY	/	England	112
6	Boya P (2008)	Lysosomal membrane permeabilization in cell death	ONCOGENE	DOI:10.1038/onc.2008.310	Spain	109
7	Musil D (1991)	The refined 2.15-A X-Ray crystal-structure of human Liver cathepsin-B-The catructural basis for its specificity	EMBO JOURNAL	DOI:10.1002/j.1460-2075.1991.tb07771.x	Germany	103
8	Aggarwal N (2014)	Cathepsin B: multiple roles in cancer	PROTEOMICS CLINICAL APPLICATIONS	DOI:10.1002/prca.201300105	USA	100
9	Bradford MM (1976)	Rapid and sensitive method for quantition of microgram quantities of protein utilizing principle of protein-dye binding	ANALYTICAL BIOCHEMISTRY	DOI:10.1016/0003-2697(76)90527-3	Athens	94
10	Halle A (2008)	The NALP3 inflammasome is involved in the innate immune response to amyloid-beta	NATURE IMMUNOLOGY	DOI:10.1038/ni.1636	USA	93
11	Mueller-steiner S (2006)	Antiamyloidogenic and neuroprotective functions of cathepsin B: implications for Alzheimer's disease	NEURON	DOI:10.1016/j.neuron.2006.07.027	USA	92
12	Guicciardi ME (2000)	Cathepsin B contributes to TNF-alpha-mediated hepatocyte apoptosis by promoting mitochondrial release of cytochrome c	JOURNAL OF CLINICAL INVESTIGATION	DOI:10.1172/jci9914	USA	91
13	Halangk W (2000)	Role of cathepsin B in intracellular trypsinogen activation and the onset of acute pancreatitis	JOURNAL OF CLINICAL INVESTIGATION	DOI:10.1172/jci9411	Germany	89
14	Dubowchik GM (2002)	Cathepsin B-labile dipeptide linkers for lysosomal release of doxorubicin from internalizing immunoconjugates: model studies of enzymatic drug release and antigen-specific in vitro anticancer activity	BIOCONJUGATE CHEMISTRY	DOI:10.1021/bc025536j	USA	84
15	Reiser J (2010)	Specialized roles for cysteine cathepsins in health and disease	JOURNAL OF CLINICAL INVESTIGATION	DOI:10.1172/jci42918	USA	82

## Sheet: the influence of authors
the indexes of authors:
Element	h_index	g_index	m_index	TC	NP	PY_start		Author	publications		Author	total citation		Author	h_index		Author	g_index
REINHECKEL T	17	25	1.545	698	32	2011		Reinheckel T	32		Sloane BF	1572		Reinheckel T	17		Reinheckel T	25
WANG J	15	24	1.5	626	24	2012		Li Y	30		Jacobson MP	1114		Sloane BF	16		Wang J	24
LIU Y	13	24	1.182	705	24	2011		Li J	28		Jaattela M	1109		Wang J	15		Liu Y	24
LI J	13	23	1.182	573	28	2011		Liu Y	24		Barber DL	1080		Liu Y	13		Li J	23
LI Y	11	23	1.1	577	30	2012		Wang J	24		Chimenti M	1080		Bogyo M	13		Li Y	23
ZHANG Y	11	23	1.1	540	24	2012		Zhang Y	24		Webb BA	1080		Li J	13		Zhang Y	23
SLOANE BF	16	21	1.455	1572	21	2011		Kos J	22		Gillies RJ	790		Tirk B	13		Sloane BF	21
KOS J	13	21	1.182	446	22	2011		Sloane BF	21		Rothberg JM	761		Kos J	13		Kos J	21
ZHANG J	11	20	1	423	21	2011		Zhang J	21		Luo K	757		Luo K	12		Zhang J	20
WANG Y	12	18	1.2	351	19	2012		Wang Y	19		Zhou Y	726		Rao JS	12		Wang Y	18
GOBEC S	12	17	1.091	335	17	2011		Gobec S	17		Cornnell HH	726		Wang Y	12		Gobec S	17
KIM K	11	17	1	383	17	2011		Kim K	17		Gatenby RA	726		Gobec S	12		Kim K	17
LUO K	12	16	1.091	757	16	2011		Li X	16		Lloyd M	726		Li Y	11		Luo K	16
LI X	10	16	0.909	431	16	2011		Luo K	16		Liu Y	705		Zhang Y	11		Li X	16
WANG H	9	16	1	400	16	2013		Wang H	16		Reinheckel T	698		Zhang J	11		Wang H	16
BOGYO M	13	15	1.182	649	15	2011		Bogyo M	15		Joyce JA	698		Kim K	11		Bogyo M	15
TURK B	13	15	1.3	475	15	2012		Raghav N	15		Bailey K	669		Zhang H	11		Turk B	15
RAO JS	12	15	1.091	454	15	2011		Rao JS	15		Balagurunathan Y	669		Zhang L	11		Rao JS	15
ZHANG H	11	15	1.222	351	15	2013		Turk B	15		Chen TA	669		Sosic I	11		Zhang H	15
ZHANG L	11	14	1.222	301	14	2013		Zhang H	15		Estrella V	669		Wang L	10		Zhang L	14
SOSIC I	11	14	1	297	14	2011
WU Z	10	14	1	349	14	2012
RAGHAV N	10	14	1.25	204	15	2014
WANG L	10	13	1	602	13	2012
SCHILLING O	9	13	0.818	275	13	2011
MITROVIC A	9	13	1.125	262	13	2014
ZHANG X	9	13	1.125	195	14	2014
CAFFREY CR	8	13	0.727	247	13	2011
SCHIRMEISTER T	8	13	0.727	189	14	2011
LEE S	10	12	0.909	571	12	2011
LIU F	10	12	0.909	362	12	2011
NAKANISHI H	9	12	0.9	336	12	2012
HOOK V	8	12	0.727	346	12	2011
YU J	8	12	0.8	325	12	2012
KIM J	8	12	0.727	170	12	2011
ZHANG Q	8	12	0.8	163	13	2012
LI M	7	12	0.778	237	12	2013
WU J	7	12	0.778	209	12	2013
JAATTELA M	9	11	0.9	1109	11	2012
PETERS C	9	11	0.818	335	11	2011
LIU J	8	11	0.8	191	11	2012
KWON IC	9	10	0.818	323	10	2011
LERCH MM	8	10	0.8	447	10	2012
MAYERLE J	8	10	0.8	447	10	2012
SAMENI M	8	10	0.8	339	10	2012
LEE J	8	10	0.727	299	10	2011
LI C	8	10		263	10
CHEN Y	8	10	1	245	10	2014
LIANG S	8	10	0.889	189	10	2013
ZHANG C	8	10	1	149	10	2014
MELENDEZ LM	7	10	0.7	118	10	2012
JOYCE JA	9	9	0.818	698	9	2011
MIRKOVIC B	9	9	0.818	290	9	2011
LIU B	8	9	0.8	640	9	2012
YANG Y	8	9	0.889	478	9	2013
GONG QY	8	9	1.333	346	9	2016
WANG XY	8	9	0.727	344	9	2011
VAN DER HOORN RAL	8	9	0.8	328	9	2012
HUANG Y	8	9	0.727	209	9	2011
KIM JH	8	9	0.889	179	9	2013
XU YS	8	9	0.727	167	9	2011
DIAZ I	7	9	0.636	331	9	2011
MOIN K	7	9	0.7	284	9	2012
TANG L	7	9	0.778	259	9	2013
LI H	7	9	0.7	254	9	2012
BINIOSSEK ML	7	9	0.636	233	9	2011
LORENZO JM	7	9	0.636	224	9	2011
LI W	7	9	0.778	174	9	2013
ZHOU GH	7	9	0.7	134	9	2012
PARK JH	6	9	0.667	161	9	2013
JIANG J	6	9	0.6	127	9	2012
BADIA J	6	9	0.75	120	9	2014
BALDOMA L	6	9	0.75	120	9	2014
WANG ZY	5	9	0.455	336	9	2011
BLUM G	8	8	0.8	358	8	2012
SATCHI-FAINARO R	8	8	0.727	355	8	2011
KLJUN J	8	8	0.8	252	8	2012
TUREL I	8	8	0.8	252	8	2012
WANG C	8	8	0.8	245	8	2012
ALAPATI K	8	8	0.727	185	8	2011
MALLA RR	8	8	0.727	145	8	2011
WANG X	7	8	0.7	514	8	2012
QIN ZH	7	8	0.636	378	8	2011
SENDLER M	7	8	0.778	289	8	2013
WEISS FU	7	8	0.778	289	8	2013
MARTINEZ M	7	8	0.636	283	8	2011
SUN L	7	8	0.7	277	8	2012
WANG T	7	8	0.778	240	8	2013
DALTON JP	7	8	0.7	208	8	2012
LALMANACH G	7	8	0.636	169	8	2011
LECAILLE F	7	8	0.636	169	8	2011
XIA WS	7	8	1	152	8	2015
WANG Q	7	8	0.778	146	8	2013
SUN Y	7	8	0.875	143	8	2014
BAI Y	7	8	0.778	116	8	2013
CAO JX	7	8	1.167	111	8	2016
ZHOU CY	7	8	1.167	111	8	2016
ZHOU Y	6	8	0.75	726	8	2014
GU ZW	6	8	0.75	424	8	2014
MOHAMED MM	6	8	0.545	275	8	2011
WANG M	6	8	0.6	213	8	2012
NI JJ	6	8	0.857	210	8	2015
HORN M	6	8	0.545	158	8	2011
MARES M	6	8	0.545	158	8	2011
YANG L	6	8	0.545	154	8	2011
LIU L	6	8	0.75	128	8	2014
ZHU H	6	8	0.6	126	8	2012
QUIRANTE J	6	8	0.75	115	8	2014
WANG F	6	8	0.667	103	8	2013
LIU N	5	8	0.455	213	8	2011
RYU JH	5	8	0.455	204	8	2011
ZHOU XQ	5	8	0.625	169	8	2014
WU P	5	8	0.625	145	8	2014
FENG L	5	8	0.625	98	8	2014
BRIX K	5	8	0.455	93	8	2011
CHEN L	5	8	0.5	74	8	2012
ZHANG YH	4	8		115	8
YANG JY	7	7	0.636	374	7	2011
ZHANG JH	7	7	0.636	205	7	2011
CHEN YJ	7	7	0.636	197	7	2011
GOPINATH S	7	7	0.636	167	7	2011
YU XB	7	7	0.636	156	7	2011
XU XL	7	7	0.875	98	7	2014
LI N	6	7	0.75	480	7	2014
LIU X	6	7	0.6	275	7	2012
HOOK G	6	7	0.545	229	7	2011
XU J	6	7	0.6	202	7	2012
LIU YC	6	7	1	196	7	2016
ZHAO Y	6	7	0.667	175	7	2013
ZHAO P	6	7		119	7
JIANG QX	6	7	0.857	118	7	2015
LI XR	6	7	0.545	105	7	2011
FONT-BARDIA M	6	7	0.75	104	7	2014
GE LH	6	7	0.857	99	7	2015
GUTSCHOW M	6	7	0.545	95	7	2011
DVIR-GINZBERG M	5	7	0.455	232	7	2011
LI JJ	5	7	0.5	184	7	2012
CHEN HY	5	7	0.625	172	7	2014
WANG K	5	7	0.455	169	7	2011
TOLDRA F	5	7	0.5	144	7	2012
ZHENG Y	5	7	0.455	142	7	2011
SHIM MK	5	7	0.833	123	7	2016
KINDY MS	5	7	0.5	122	7	2012
O'DONOGHUE AJ	5	7	0.833	82	7	2016
SARAIVA JA	5	7	0.556	80	7	2013
JULIANO MA	5	7	0.455	75	7	2011
TAKADA K	5	7	0.455	68	7	2011
JIANG LP	5	7	0.625	67	7	2014
LI Q	5	7	0.556	67	7	2013
CARMONA AK	5	7	0.5	63	7	2012
LARSSON A	5	7	0.455	57	7	2011
KIM HY	4	7	0.571	125	7	2015
JIANG WD	4	7	0.5	85	7	2014
LI L	4	7	0.5	77	7	2014
BALBOULA AZ	4	7	0.444	71	7	2013
TAKAHASHI M	4	7	0.444	71	7	2013
KUMAR A	4	7	0.5	61	7	2014
SAH RP	6	6	0.545	477	6	2011
SALUJA AK	6	6	0.545	410	6	2011
DUDEJA V	6	6	0.545	344	6	2011
GONDI CS	6	6	0.545	290	6	2011
YAN Y	6	6	0.75	243	6	2014
ORLACCHIO A	6	6	0.75	230	6	2014
HOLIAN A	6	6	0.667	211	6	2013
RUIZ J	6	6	0.545	211	6	2011
ZHONG YJ	6	6	0.6	191	6	2012
VASILJEVA O	6	6	0.6	180	6	2012
WANG XL	6	6	0.545	161	6	2011
WANG DY	6	6	0.667	160	6	2013
NI Y	6	6	0.75	150	6	2014
ZHANG HL	6	6	0.75	150	6	2014
ZHU YM	6	6	1	130	6	2016
DINH DH	6	6	0.545	123	6	2011
LI CB	6	6	0.6	111	6	2012
CHEN D	6	6	0.857	103	6	2015
SINGH M	6	6	0.75	96	6	2014
GOU P	6	6	0.545	89	6	2011
SOBHON P	6	6	0.6	89	6	2012
CHEN M	6	6	1	78	6	2016
CRESPO M	6	6	0.857	78	6	2015
MCKERROW JH	5	6	0.455	417	6	2011
ZHU HY	5	6	0.833	270	6	2016
HERSZENYI L	5	6	0.5	253	6	2012
HRITZ I	5	6	0.5	253	6	2012
TULASSAY Z	5	6	0.5	253	6	2012
CHANDRAN K	5	6	0.5	243	6	2012
ZHANG YQ	5	6	0.5	175	6	2012
KIM Y	5	6	0.455	168	6	2011
ZHANG P	5	6	0.455	161	6	2011
YOON HY	5	6	0.714	151	6	2015
WANG YJ	5	6	0.714	147	6	2015
MACH L	5	6	0.5	120	6	2012
LU YM	5	6	0.455	119	6	2011
LIN X	5	6	0.455	118	6	2011
ZHANG M	5	6	0.625	108	6	2014
YANG SF	5	6	0.5	107	6	2012
PARK S	5	6	0.5	102	6	2012
KUMAR S	5	6	0.455	101	6	2011
HUANG J	5	6	0.455	96	6	2011
GOMEZ-AULI A	5	6	0.556	86	6	2013
KIM NH	5	6	0.714	84	6	2015
CALVIS C	5	6	0.625	83	6	2014
CHEN WJ	5	6	0.455	83	6	2011
MESSEGUER R	5	6	0.625	83	6	2014
LI YY	5	6	0.833	79	6	2016
ZHANG T	5	6	0.556	75	6	2013
ZHANG JY	5	6	0.714	73	6	2015
KANBAK G	5	6	0.5	68	6	2012
MATSUNAGA S	5	6	0.455	64	6	2011
BANO B	5	6	0.455	51	9	2011
POHLMANN S	4	6	0.4	377	6	2012
ELEUTERI AM	4	6	0.444	222	6	2013
CHEN W	4	6	0.444	153	6	2013
BOOTH L	4	6	0.8	108	6	2017
DENT P	4	6	0.8	108	6	2017
POKLEPOVIC A	4	6	0.8	108	6	2017
ROBERTS JL	4	6	0.8	108	6	2017
LIU XF	4	6	0.571	105	6	2015
NDAO M	4	6	0.571	101	6	2015
FIRESTONE RA	4	6	0.4	87	6	2012
HONG YP	4	6	0.4	87	6	2012
KUANG SY	4	6	0.5	84	6	2014
TAN ST	4	6	0.8	70	6	2017
CANTRES-ROSARIO YM	4	6	0.4	69	6	2012
REDDY DN	4	6	0.364	65	6	2011
FAJTOVA P	4	6	0.571	62	6	2015
BALDO G	4	6	0.4	60	6	2012
NOVINEC M	4	6	0.4	57	6	2012
HENRIQUE-SILVA F	4	6	0.4	37	6	2012
SOARES-COSTA A	4	6	0.4	37	6	2012
SHAH A	3	6	0.273	66	6	2011
ZHANG HY	5	5	0.5	403	5	2012
KOPECEK J	5	5	0.455	357	5	2011
NASCIMENTO FD	5	5	0.455	244	5	2011
WANG B	5	5	0.5	240	5	2012
ORTEGO F	5	5	0.455	238	5	2011
CHEN XP	5	5	0.455	237	5	2011
ZHAO X	5	5	0.556	237	5	2013
HALANGK W	5	5	0.556	217	5	2013
WARTMANN T	5	5	0.556	217	5	2013
BURET AG	5	5	0.625	209	5	2014
CHOI K	5	5	0.455	208	5	2011
WANG P	5	5	0.455	204	5	2011
SANTAMARIA ME	5	5	0.5	203	5	2012
HAMILTON RF	5	5	0.556	195	5	2013
LIU SH	5	5	0.455	195	5	2011
YANG F	5	5	0.556	191	5	2013
CARBALLO J	5	5	0.455	175	5	2011
JU HX	5	5	0.714	172	5	2015
ZHANG R	5	5	0.556	165	5	2013
PORTER DW	5	5	0.556	161	5	2013
BEN-NUN Y	5	5	0.556	157	5	2013
SCHASCHKE N	5	5	0.5	147	5	2012
MENG GX	5	5	0.556	142	5	2013
LIU H	5	5	0.556	141	5	2013
TURK V	5	5	0.5	136	5	2012
XU Y	5	5	0.714	131	5	2015
LI PL	5	5	0.714	129	5	2015
FULLADOSA E	5	5	0.5	120	5	2012
STEFANE B	5	5	0.455	91	5	2011
ALIMOGHADDAM K	5	5	0.5	89	5	2012
GHAFFARI SH	5	5	0.5	89	5	2012
GHAVAMZADEH A	5	5	0.5	89	5	2012
SUN YY	5	5	0.556	89	5	2013
MOMENY M	5	5	0.714	88	5	2015
LEE CH	5	5	0.556	74	5	2013
CHETTY C	5	5	0.455	71	5	2011
CASCANTE M	5	5	0.714	70	5	2015
VIEIRA PC	5	5	0.556	59	5	2013
KARTKAYA K	5	5	0.5	57	5	2012
OGLAKCI A	5	5	0.5	57	5	2012
WANG YX	5	5	0.5	56	5	2012
ZHANG XZ	4	5	0.571	274	5	2015
BONFILI L	4	5	0.444	221	5	2013
WU YL	4	5	0.4	200	5	2012
TERSARIOL ILS	4	5	0.364	198	5	2011
SHARMA S	4	5	0.571	197	5	2015
EL-SHINAWI M	4	5	0.364	176	5	2011
WU M	4	5	0.571	168	5	2015
LIU Z	4	5	0.5	148	5	2014
YHEE JY	4	5	0.364	148	5	2011
YANG G	4	5	0.667	144	5	2016
WEI XL	4	5	0.667	141	5	2016
ZHANG JB	4	5	0.8	113	5	2017
LALANI AS	4	5	0.8	104	5	2017
PARK J	4	5	0.8	92	5	2017
SUN J	4	5	0.364	92	5	2011
NARUISHI K	4	5	0.364	87	5	2011
SUN X	4	5	0.364	85	5	2011
HUA DH	4	5	0.444	84	5	2013
ALBERT J	4	5	0.5	78	5	2014
GRANELL J	4	5	0.5	78	5	2014
YANG J	4	5	0.667	71	5	2016
ZHAO J	4	5	0.571	69	5	2015
MICALE N	4	5	0.364	67	5	2011
LU W	4	5	0.571	65	5	2015
LIU XD	4	5	0.4	61	5	2012
WANG XQ	4	5	0.364	60	5	2011
PAN DD	4	5	0.667	58	5	2016
GIUGLIANI R	4	5	0.4	57	5	2012
CRAIK CS	4	5	0.667	52	5	2016
YU Y	4	5	0.571	52	5	2015
JULIANO L	4	5	0.364	51	5	2011
MA XL	4	5	0.5	51	5	2014
YANG S	4	5	0.8	51	5	2017
YAO XF	4	5	0.5	49	5	2014
VAZQUEZ M	4	5	0.5	45	5	2014
MORA L	4	5	0.444	44	5	2013
DVORAKOVA H	4	5	0.667	43	5	2016
YU JH	4	5	0.571	43	5	2015
FIDALGO LG	4	5	0.5	40	5	2014
LI XG	4	5	1	40	5	2018
WANG W	4	5	0.444	40	5	2013
SUN XC	4	5	0.8	38	5	2017
LEE HS	4	5	0.364	36	5	2011
LEE HH	4	5	0.444	35	5	2013
LEE H	3	5	0.273	507	5	2011
NADER HB	3	5	0.273	153	5	2011
JILKOVA A	3	5	0.273	116	5	2011
LIU C	3	5	0.273	116	5	2011
WEBER E	3	5	0.333	105	5	2013
QING H	3	5	0.429	92	5	2015
LI B	3	5	0.333	67	5	2013
KAWAHARA M	3	5	0.333	63	5	2013
BRASCH HD	3	5	0.6	58	5	2017
ITINTEANG T	3	5	0.6	58	5	2017
WANG YL	3	5	0.273	40	5	2011
TAHERI S	3	5	0.5	35	5	2016
LI JY	3	5	0.3	31	5	2012
LIU S	3	5	0.375	31	5	2014
KNEZ D	3	5	0.6	29	5	2017
WYCZALKOWSKA-TOMASIK A	3	5	0.3	29	5	2012
PACZEK L	3	5	0.3	28	5	2012
CHOW SC	3	5	0.333	26	5	2013
ROTHBERG JM	4	4	0.4	761	4	2012
MATIKAINEN S	4	4	0.364	506	4	2011
DUSZENKO M	4	4	0.4	468	4	2012
LISANTI MP	4	4	0.364	437	4	2011
WIETHOFF CM	4	4	0.364	339	4	2011
CUI HG	4	4	0.444	269	4	2013
WATANABE S	4	4	0.364	252	4	2011
XU M	4	4	0.5	249	4	2014
TJADERHANE L	4	4	0.364	244	4	2011
LAKATOS G	4	4	0.4	224	4	2012
VARGA MZ	4	4	0.4	224	4	2012
WANG YY	4	4	0.364	217	4	2011
KINDY M	4	4	0.364	208	4	2011
CASTANERA P	4	4	0.364	204	4	2011
WU Y	4	4	0.571	190	4	2015
ELDAR-BOOCK A	4	4	0.364	189	4	2011
LEE HC	4	4	0.4	182	4	2012
FENG X	4	4	0.4	180	4	2012
KIM SJ	4	4	0.364	180	4	2011
HAN HJ	4	4	0.8	179	4	2017
KODANKO JJ	4	4	0.364	176	4	2011
CECARINI V	4	4	0.5	174	4	2014
JIANG W	4	4	0.444	173	4	2013
ZHOU JF	4	4	0.571	164	4	2015
KOO H	4	4	0.364	163	4	2011
LUO Q	4	4	0.667	162	4	2016
KIM SH	4	4	0.4	157	4	2012
ERTBJERG P	4	4	0.364	154	4	2011
ZHANG YF	4	4	0.5	153	4	2014
QIAO SG	4	4	0.444	150	4	2013
TURK D	4	4	0.364	149	4	2011
WANG LY	4	4	0.667	148	4	2016
HAYASHI Y	4	4	0.4	144	4	2012
ZHANG XL	4	4	0.444	143	4	2013
CHEN K	4	4	0.364	142	4	2011
KLONISCH T	4	4	0.4	142	4	2012
MATTINGLY RR	4	4	0.4	139	4	2012
CAI H	4	4	0.571	132	4	2015
NAVES T	4	4	0.364	132	4	2011
RATINAUD MH	4	4	0.364	132	4	2011
VERDIER M	4	4	0.364	132	4	2011
WANG LP	4	4	0.364	132	4	2011
BOINI KM	4	4	0.571	128	4	2015
CUTILLAS N	4	4	0.4	124	4	2012
RODRIGUEZ V	4	4	0.4	124	4	2012
CANDEK-POTOKAR M	4	4	0.364	120	4	2011
FRANCO D	4	4	0.364	120	4	2011
SAIDI A	4	4	0.364	120	4	2011
LI YH	4	4	0.667	117	4	2016
VIZOVISEK M	4	4	0.444	115	4	2013
GRUBB A	4	4	0.364	111	4	2011
TIAN JW	4	4	0.571	109	4	2015
ZHOU K	4	4	0.571	109	4	2015
SUN H	4	4	0.444	108	4	2013
LUO Y	4	4	0.5	107	4	2014
ZHU JJ	4	4	0.667	105	4	2016
BENGSCH F	4	4	0.444	103	4	2013
ZHU BW	4	4	0.364	101	4	2011
CHOI Y	4	4	0.364	99	4	2011
ZHU J	4	4	0.444	98	4	2013
JEONG SY	4	4	0.364	96	4	2011
KOBAYASHI M	4	4	0.8	94	4	2017
XU F	4	4	0.444	92	4	2013
HILLEBRAND LE	4	4	0.5	91	4	2014
LIU ZH	4	4	0.667	91	4	2016
CUNHA RLOR	4	4	0.364	90	4	2011
ABRAHAMSON M	4	4	0.4	86	4	2012
KASABOVA M	4	4	0.5	84	4	2014
KIM S	4	4	0.571	83	4	2015
JOHANSEN HT	4	4	0.4	81	4	2012
LI XJ	4	4	0.364	81	4	2011
SOLBERG R	4	4	0.4	81	4	2012
WANG CY	4	4	0.4	80	4	2012
OJCIUS DM	4	4	0.4	79	4	2012
REHDERS M	4	4	0.364	78	4	2011
SANTE-LHOUTELLIER V	4	4	0.364	78	4	2011
LI ZY	4	4	0.364	77	4	2011
ALLI AA	4	4	0.4	76	4	2012
HUCK O	4	4	0.4	76	4	2012
BREZNIK B	4	4	0.8	75	4	2017
AVOGADRI-CONNORS F	4	4	0.8	74	4	2017
CUTLER RE	4	4	0.8	74	4	2017
DRAG M	4	4	0.444	74	4	2013
BIAN H	4	4	0.444	73	4	2013
LIU XJ	4	4	0.5	73	4	2014
XU WM	4	4	0.444	73	4	2013
ZHANG MH	4	4	0.444	73	4	2013
DYKES SS	4	4	0.5	71	4	2014
KWON Y	4	4	0.364	71	4	2011
NA Y	4	4	0.364	71	4	2011
GARCIA DM	4	4	0.444	69	4	2013
WU XY	4	4	0.4	69	4	2012
DVORAK J	4	4	0.571	68	4	2015
ULRYCHOVA L	4	4	0.571	68	4	2015
WANG XB	4	4	0.571	68	4	2015
JIANG XQ	4	4	0.571	66	4	2015
LIN CW	4	4	0.4	66	4	2012
MURATA Y	4	4	0.364	66	4	2011
YANG ZJ	4	4	0.5	63	4	2014
TSUNG AJ	4	4	0.364	60	4	2011
LIN YY	4	4	0.4	58	4	2012
RAMALHO SD	4	4	0.444	53	4	2013
KIM MJ	4	4	0.444	52	4	2013
LOPEZ C	4	4	0.571	51	4	2015
XU YY	4	4	0.571	51	4	2015
GARG S	4	4	0.5	50	4	2014
PINNEY KG	4	4	0.4	50	4	2012
KUMAR R	4	4	0.364	47	4	2011
XIE Q	4	4	0.364	47	4	2011
LIU XQ	4	4	0.571	44	4	2015
WANG JJ	4	4	0.571	44	4	2015
TORRES JA	4	4	0.5	43	4	2014
LUO X	4	4	0.444	41	4	2013
LI YJ	4	4	0.4	39	4	2012
LUO DM	4	4	0.4	38	4	2012
WANG YN	4	4	0.4	38	4	2012
LIN JY	4	4	0.364	37	4	2011
WANG YF	4	4	0.8	37	4	2017
MOON Y	4	4	1	27	4	2018
CHENG YJ	3	4	0.429	238	4	2015
LEDESMA MD	3	4	0.375	195	4	2014
ZHANG CY	3	4	0.375	189	4	2014
ZHANG JX	3	4	0.273	189	4	2011
NI H	3	4	0.273	186	4	2011
GUO C	3	4	0.333	163	4	2013
SHAO LH	3	4	0.3	163	4	2012
JIANG Y	3	4	0.375	160	4	2014
ZHANG ZH	3	4	0.3	117	4	2012
BAHR BA	3	4	0.273	115	4	2011
LEE SJ	3	4	0.333	114	4	2013
WANG JP	3	4	0.375	110	4	2014
HU Y	3	4	0.273	109	4	2011
ZHANG B	3	4	0.333	106	4	2013
SUN BG	3	4	0.3	100	4	2012
MEZO G	3	4	0.273	99	4	2011
JOULIN-GIET A	3	4	0.273	80	4	2011
SILVA TS	3	4	0.273	79	4	2011
MAITI KK	3	4	0.375	77	4	2014
NAIR JB	3	4	0.375	77	4	2014
LIU SP	3	4	0.3	76	4	2012
WANG YQ	3	4	0.5	75	4	2016
XIAO Y	3	4	0.6	75	4	2017
NA BK	3	4	0.273	74	4	2011
LI LH	3	4	0.333	73	4	2013
WANG S	3	4	0.5	72	4	2016
WANG ZQ	3	4	1	69	4	2019
ZHANG XY	3	4	0.3	68	4	2012
JUDICE WAD	3	4	0.3	64	4	2012
ZHANG FL	3	4	0.6	64	4	2017
DAI Y	3	4	0.375	58	4	2014
WU D	3	4	0.3	57	4	2012
SHIN HJ	3	4	0.375	56	4	2014
SONG L	3	4	0.375	56	4	2014
UCHIYAMA Y	3	4	0.3	55	4	2012
ZHANG N	3	4	0.6	54	4	2017
FU Y	3	4	0.273	50	4	2011
RICCIARDI A	3	4	0.429	49	4	2015
CUI J	3	4	0.375	47	4	2014
GASSER RB	3	4	0.273	47	4	2011
SENTURK H	3	4	0.3	47	4	2012
ZAMYATNIN AA	3	4	0.75	47	4	2018
MAURO AE	3	4	0.333	46	4	2013
SUN WW	3	4	0.5	46	4	2016
XU E	3	4	0.5	46	4	2016
ZHAN LX	3	4	0.5	46	4	2016
ZHANG LL	3	4	0.3	46	4	2012
ZHANG W	3	4	0.3	45	4	2012
ZENG F	3	4	0.75	44	4	2018
MARTCHENKO M	3	4	0.429	40	4	2015
LI YX	3	4	0.375	39	4	2014
AUBOURG SP	3	4	0.375	38	4	2014
REICH E	3	4	0.429	38	4	2015
SAHIN-TOTH M	3	4	0.273	38	4	2011
MIKES L	3	4	0.5	37	4	2016
VAN SCHAIJIK B	3	4	0.6	37	4	2017
ZHAO XL	3	4	0.6	37	4	2017
WANG JH	3	4	0.6	36	4	2017
LEE JY	3	4	0.333	35	4	2013
ZHANG YJ	3	4	0.375	35	4	2014
OKADA S	3	4	0.273	32	4	2011
ZHOU J	3	4	1	32	4	2019
WANG SS	3	4	0.375	31	4	2014
CHEN XM	3	4	0.5	30	4	2016
SONG Y	3	4	0.5	29	4	2016
NAGAI A	3	4	0.273	25	4	2011
SHEIKH AM	3	4	0.273	25	4	2011
YAMAGUCHI S	3	4	0.273	25	4	2011
SINGH R	3	4	0.375	23	4	2014
WANG NN	3	4	0.375	20	4	2014
AMIN F	3	4	0.3	16	4	2012
TALUKDAR R	2	4	0.182	177	4	2011
CAVALLO-MEDVED D	2	4	0.182	156	4	2011
LI S	2	4	0.25	144	4	2014
FANFRLIK J	2	4	0.182	94	4	2011
LEPSIK M	2	4	0.182	94	4	2011
WANG HY	2	4	0.286	88	4	2015
FUJIWARA Y	2	4	0.286	54	4	2015
LIU W	2	4	0.182	54	4	2011
MENG J	2	4	0.333	41	4	2016
HAYASHI H	2	4	0.182	37	4	2011
YAN L	2	4	0.333	26	4	2016
LI G	2	4	0.667	21	4	2019
GILLIES RJ	3	3	0.273	790	3	2011
CASINI A	3	3	0.273	554	3	2011
DYSON PJ	3	3	0.273	551	3	2011
GHIRINGHELLI F	3	3	0.333	467	3	2013
CHAPMAN HN	3	3	0.3	464	3	2012
WHITE TA	3	3	0.3	464	3	2012
BETZEL C	3	3	0.3	462	3	2012
REDECKE L	3	3	0.3	462	3	2012
KAARNIRANTA K	3	3	0.3	456	3	2012
KAUPPINEN A	3	3	0.3	456	3	2012
MOGK S	3	3	0.333	337	3	2013
PAN DY	3	3	0.375	337	3	2014
XIA T	3	3	0.333	324	3	2013
LU M	3	3	0.273	323	3	2011
GUO CH	3	3	0.375	313	3	2014
JEONG B	3	3	0.273	279	3	2011
CHEN XY	3	3	0.3	266	3	2012
AGGARWAL N	3	3	0.375	262	3	2014
BOYA P	3	3	0.375	245	3	2014
KALLUNKI T	3	3	0.3	245	3	2012
EKLUND KK	3	3	0.273	241	3	2011
KOVANEN PT	3	3	0.273	241	3	2011
RAJAMAKI K	3	3	0.273	241	3	2011
LI ZX	3	3	0.3	240	3	2012
XU XD	3	3	0.429	237	3	2015
ZHANG PC	3	3	0.333	235	3	2013
ETRYCH T	3	3	0.273	232	3	2011
SEVENICH L	3	3	0.273	232	3	2011
SHEN YW	3	3	0.273	232	3	2011
TAY FR	3	3	0.273	232	3	2011
ZHU JY	3	3	0.429	232	3	2015
DAWRA R	3	3	0.273	224	3	2011
HAMALISTO S	3	3	0.429	224	3	2015
DAWRA RK	3	3	0.333	223	3	2013
PASHLEY DH	3	3	0.273	220	3	2011
COLLINS JJ	3	3	0.273	218	3	2011
DAI DK	3	3	0.273	216	3	2011
LUO CL	3	3	0.273	216	3	2011
TAO LY	3	3	0.273	216	3	2011
HE F	3	3	0.429	207	3	2015
LI QQ	3	3	0.273	206	3	2011
BARLAN AU	3	3	0.273	201	3	2011
LOCK LL	3	3	0.333	197	3	2013
FELDSTEIN AE	3	3	0.273	196	3	2011
FAN J	3	3	0.375	195	3	2014
GABAY O	3	3	0.273	194	3	2011
SUN YX	3	3	0.273	187	3	2011
ZHUO RX	3	3	0.429	183	3	2015
REPNIK U	3	3	0.3	181	3	2012
LUO BY	3	3	0.273	176	3	2011
WANG JY	3	3	0.273	176	3	2011
PARKER BS	3	3	0.3	171	3	2012
JI J	3	3	0.6	168	3	2017
JIN Q	3	3	0.6	168	3	2017
TURRO C	3	3	0.273	168	3	2011
YANG B	3	3	0.6	167	3	2017
BECK PL	3	3	0.375	164	3	2014
ZHANG YM	3	3	0.273	163	3	2011
KRUGER B	3	3	0.333	162	3	2013
BHARGAVA A	3	3	0.375	160	3	2014
ZHOU X	3	3	0.6	158	3	2017
NOUH MA	3	3	0.273	157	3	2011
PODGORSKI I	3	3	0.273	157	3	2011
YU S	3	3	0.333	157	3	2013
CUI DR	3	3	0.333	151	3	2013
GULBINS E	3	3	0.429	151	3	2015
ROSSI G	3	3	0.375	151	3	2014
CONTEL M	3	3	0.375	150	3	2014
LI ZH	3	3	0.375	149	3	2014
QIN Y	3	3	0.273	149	3	2011
OUYANG XS	3	3	0.375	147	3	2014
BUTINAR M	3	3	0.333	146	3	2013
LIANG C	3	3	0.273	142	3	2011
JI BA	3	3	0.273	141	3	2011
BECKER-PAULY C	3	3	0.273	140	3	2011
KOZAK KR	3	3	0.5	138	3	2016
LEE SM	3	3	0.429	138	3	2015
PASTERKAMP G	3	3	0.333	138	3	2013
PILLOW TH	3	3	0.5	138	3	2016
CAMBRA I	3	3	0.273	137	3	2011
HUANG HJ	3	3	0.3	137	3	2012
LIN AMY	3	3	0.3	137	3	2012
HE M	3	3	0.375	135	3	2014
ZHENG XL	3	3	0.375	135	3	2014
LIU WW	3	3	0.375	134	3	2014
GAN L	3	3	0.3	131	3	2012
WU NQ	3	3	0.333	131	3	2013
COTTON JA	3	3	0.375	130	3	2014
JIANG H	3	3	0.5	130	3	2016
BAABUR-COHEN H	3	3	0.375	129	3	2014
OTT I	3	3	0.273	129	3	2011
XUE D	3	3	0.273	129	3	2011
BROJATSCH J	3	3	0.333	128	3	2013
JACOBSON LS	3	3	0.333	128	3	2013
LIMA H	3	3	0.333	128	3	2013
PAN J	3	3	0.273	128	3	2011
VERDOES M	3	3	0.3	128	3	2012
CHEN YZ	3	3	0.6	127	3	2017
LUO XY	3	3	0.273	127	3	2011
GRBIC V	3	3	0.3	123	3	2012
CRISPOLTONI L	3	3	0.375	122	3	2014
SHABAT D	3	3	0.375	122	3	2014
XU W	3	3	0.375	121	3	2014
LOUKAS A	3	3	0.273	120	3	2011
HOWARD PW	3	3	0.5	119	3	2016
ZHANG DL	3	3	0.5	119	3	2016
MALLA SR	3	3	0.333	117	3	2013
ZHAO F	3	3	0.375	117	3	2014
BUTLER D	3	3	0.273	116	3	2011
CHEN PH	3	3	0.273	116	3	2011
CHEN S	3	3	0.333	115	3	2013
WISNIEWSKI ML	3	3	0.273	114	3	2011
KASCHANI F	3	3	0.3	113	3	2012
SAITO K	3	3	0.5	112	3	2016
YATES RM	3	3	0.375	112	3	2014
ARISTOY MC	3	3	0.3	111	3	2012
LIU WJ	3	3	0.429	111	3	2015
BROWN MP	3	3	0.375	110	3	2014
STAUDACHER AH	3	3	0.375	110	3	2014
LIN YZ	3	3	0.333	109	3	2013
CHEN YX	3	3	0.273	108	3	2011
QIU WX	3	3	0.429	108	3	2015
WU HL	3	3	0.375	108	3	2014
RONG JG	3	3	0.375	107	3	2014
KIM BS	3	3	0.273	106	3	2011
KENT TA	3	3	0.6	105	3	2017
CAI W	3	3	0.5	104	3	2016
CHEN YW	3	3	0.5	104	3	2016
GONG ZZ	3	3	0.5	104	3	2016
GUJRATI M	3	3	0.273	104	3	2011
SKRLEP M	3	3	0.273	104	3	2011
ZHAO SN	3	3	0.5	104	3	2016
HONG Y	3	3	0.3	103	3	2012
WANG YR	3	3	0.3	103	3	2012
GOCHEVA V	3	3	0.5	102	3	2016
MARKOVSKY E	3	3	0.375	102	3	2014
NA JH	3	3	0.273	102	3	2011
DONNELLY S	3	3	0.375	99	3	2014
SALA G	3	3	0.3	99	3	2012
CAPDEVILA M	3	3	0.3	98	3	2012
FORGAC M	3	3	0.429	98	3	2015
PADMANABHAN P	3	3	0.273	98	3	2011
PALACIOS O	3	3	0.3	98	3	2012
SAMPER KG	3	3	0.3	98	3	2012
CHEN JH	3	3	0.429	97	3	2015
ROBINSON MW	3	3	0.273	97	3	2011
HU JN	3	3	0.429	96	3	2015
KATUNUMA N	3	3	0.273	96	3	2011
LI DM	3	3	0.273	96	3	2011
ZHAO YF	3	3	0.429	96	3	2015
MILLER A	3	3	0.273	94	3	2011
RUSTAD T	3	3	0.3	92	3	2012
WANG Z	3	3	0.375	92	3	2014
CHANG KO	3	3	0.333	91	3	2013
GUKOVSKAYA AS	3	3	0.6	91	3	2017
SALVESEN GS	3	3	0.75	91	3	2018
KIM SA	3	3	0.273	90	3	2011
WONDRAK GT	3	3	0.3	89	3	2012
YIN B	3	3	0.429	89	3	2015
LEE D	3	3	0.273	88	3	2011
MAHAJAN UM	3	3	0.5	88	3	2016
YANG Z	3	3	0.429	88	3	2015
GORANTLA B	3	3	0.3	87	3	2012
LEE K	3	3	0.375	87	3	2014
WU YQ	3	3	0.273	87	3	2011
CHEN HW	3	3	0.6	86	3	2017
GALLOIS P	3	3	0.5	85	3	2016
GUO J	3	3	0.5	85	3	2016
HWANG J	3	3	0.273	85	3	2011
TURK S	3	3	0.273	85	3	2011
WU JC	3	3	0.3	85	3	2012
FAN QX	3	3	0.429	84	3	2015
LI K	3	3	0.6	83	3	2017
CHENG H	3	3	0.429	81	3	2015
HAZE A	3	3	0.3	81	3	2012
KANDEL L	3	3	0.3	81	3	2012
KERN U	3	3	0.375	79	3	2014
SUN W	3	3	0.429	79	3	2015
YAMANAKA K	3	3	0.333	79	3	2013
ZHANG WB	3	3	0.273	79	3	2011
LIN YC	3	3	0.333	77	3	2013
TONEFF T	3	3	0.333	77	3	2013
CAO Y	3	3	0.375	76	3	2014
HAN F	3	3	0.273	76	3	2011
POREBA M	3	3	0.75	76	3	2018
YOSHIDA M	3	3	0.429	76	3	2015
MARI M	3	3	0.3	75	3	2012
SHARMA R	3	3	0.333	75	3	2013
SMITH R	3	3	0.3	75	3	2012
GU WW	3	3	0.375	74	3	2014
SHI H	3	3	0.429	74	3	2015
BAEK KH	3	3	0.333	73	3	2013
THOLEN S	3	3	0.333	71	3	2013
YAO Y	3	3	0.333	71	3	2013
FONOVIC M	3	3	0.333	70	3	2013
KLEGERIS A	3	3	0.333	70	3	2013
ZHANG HT	3	3	0.273	70	3	2011
GROBORZ K	3	3	0.75	68	3	2018
HIGAMI Y	3	3	0.6	68	3	2017
MARCHAND-ADAM S	3	3	0.375	68	3	2014
MIZUNOE Y	3	3	0.6	68	3	2017
NGUYEN TA	3	3	0.333	68	3	2013
PASCOVICI D	3	3	0.5	68	3	2016
PRIOR AM	3	3	0.333	68	3	2013
SWISHER LZ	3	3	0.333	68	3	2013
FUNKELSTEIN L	3	3	0.3	67	3	2012
ZHANG YL	3	3	0.375	67	3	2014
BARBIERI CL	3	3	0.3	65	3	2012
KATZ S	3	3	0.3	65	3	2012
YAN J	3	3	0.3	65	3	2012
BRINDLEY PJ	3	3	0.273	64	3	2011
CHANDRA S	3	3	0.429	64	3	2015
NETEA MG	3	3	0.429	64	3	2015
SCHMITZ J	3	3	0.5	64	3	2016
BENEDITO J	3	3	0.75	63	3	2018
GARCIA-PEREZ JV	3	3	0.75	63	3	2018
LEE E	3	3	0.273	63	3	2011
MEEMON K	3	3	0.3	63	3	2012
BAHR B	3	3	0.6	62	3	2017
CUI XS	3	3	0.429	62	3	2015
HE J	3	3	0.6	62	3	2017
HUANG LW	3	3	0.6	62	3	2017
LUO YP	3	3	0.6	62	3	2017
NI LY	3	3	0.333	62	3	2013
YU BY	3	3	0.6	62	3	2017
ZHANG WJ	3	3	0.75	62	3	2018
HUANG YF	3	3	0.429	61	3	2015
LIN WW	3	3	0.333	61	3	2013
SAFTIG P	3	3	0.273	61	3	2011
DAVIDEAU JL	3	3	0.3	59	3	2012
TENENBAUM H	3	3	0.3	59	3	2012
FULDA S	3	3	0.333	58	3	2013
LI XY	3	3	0.429	58	3	2015
ZAABEL SM	3	3	0.333	58	3	2013
GUO X	3	3	0.333	57	3	2013
GLOGOWSKA A	3	3	0.333	56	3	2013
HOMBACH-KLONISCH S	3	3	0.333	56	3	2013
KRCEK J	3	3	0.333	56	3	2013
TANG J	3	3	0.375	56	3	2014
THANASUPAWAT T	3	3	0.333	56	3	2013
TANG ZH	3	3	0.6	55	3	2017
YAO QH	3	3	0.3	55	3	2012
BANERJEE S	3	3	0.3	54	3	2012
LAH TT	3	3	0.375	54	3	2014
LI SY	3	3	0.375	54	3	2014
SOHN HJ	3	3	0.375	54	3	2014
ZOU H	3	3	0.5	54	3	2016
BHASKAR S	3	3	0.333	53	3	2013
CARDELLI JA	3	3	0.375	53	3	2014
CHANDAK GR	3	3	0.333	53	3	2013
LI YW	3	3	0.6	53	3	2017
LIU YJ	3	3	0.273	53	3	2011
PALIWAL S	3	3	0.333	53	3	2013
CHEN HH	3	3	0.333	52	3	2013
FONOVIC UP	3	3	0.6	52	3	2017
LIU JY	3	3	0.75	52	3	2018
ZAMORA A	3	3	0.333	52	3	2013
ROBERT N	3	3	0.273	51	3	2011
ZHU YZ	3	3	0.333	51	3	2013
BARTZ U	3	3	0.5	50	3	2016
GORODKIEWICZ E	3	3	0.273	50	3	2011
LUO YJ	3	3	0.6	50	3	2017
YUAN B	3	3	0.5	50	3	2016
ZHOU XY	3	3	0.5	50	3	2016
CHANDRASEKAR B	3	3	0.429	49	3	2015
PONNALA S	3	3	0.273	49	3	2011
VEERAVALLI KK	3	3	0.273	49	3	2011
DONG H	3	3	0.333	48	3	2013
LIU YQ	3	3	0.5	48	3	2016
LV XL	3	3	0.273	48	3	2011
PARK SY	3	3	0.375	48	3	2014
BOUTTE AM	3	3	0.273	47	3	2011
CHANGKLUNGMOA N	3	3	0.333	47	3	2013
KUEAKHAI P	3	3	0.333	47	3	2013
NAGARAJU K	3	3	0.273	47	3	2011
CHAPLIN DJ	3	3	0.3	46	3	2012
CHARLTON-SEVCIK AK	3	3	0.3	46	3	2012
CHAVARRIA GE	3	3	0.3	46	3	2012
REBOUD-RAVAUX M	3	3	0.3	46	3	2012
SONG JL	3	3	0.3	46	3	2012
TRAWICK ML	3	3	0.3	46	3	2012
INYUSHIN M	3	3	0.429	45	3	2015
NETTO AVG	3	3	0.333	45	3	2013
YANG H	3	3	0.375	45	3	2014
ARNAU J	3	3	0.3	44	3	2012
GENG ZM	3	3	0.375	44	3	2014
HAKANSSON K	3	3	0.273	44	3	2011
KAISER M	3	3	0.429	43	3	2015
LI JX	3	3	0.333	43	3	2013
MAYER B	3	3	0.429	43	3	2015
SUN M	3	3	0.333	43	3	2013
YANG X	3	3	0.3	43	3	2012
YANG XY	3	3	0.6	43	3	2017
YU L	3	3	0.273	43	3	2011
YU X	3	3	0.375	43	3	2014
ZHOU YM	3	3	0.5	43	3	2016
LENARCIC B	3	3	0.3	42	3	2012
LIU SY	3	3	0.375	42	3	2014
WU ZD	3	3	0.273	42	3	2011
ZHOU XW	3	3	0.333	42	3	2013
CHEN J	3	3	0.3	41	3	2012
CHEN LY	3	3	0.333	41	3	2013
CUCCIOLONI M	3	3	0.375	41	3	2014
GOGINENI VR	3	3	0.273	41	3	2011
GUPTA R	3	3	0.273	41	3	2011
NALLA AK	3	3	0.273	41	3	2011
POLAT IH	3	3	0.5	41	3	2016
KIM SY	3	3	0.6	40	3	2017
ZIEGLER M	3	3	0.333	40	3	2013
LEE HG	3	3	0.333	39	3	2013
MOSIER C	3	3	0.333	39	3	2013
SCHMITT M	3	3	0.5	39	3	2016
AGHDASSI AA	3	3	0.75	38	3	2018
BOSQUE R	3	3	0.429	38	3	2015
KOROLENKO TA	3	3	0.3	38	3	2012
PORODKO A	3	3	0.5	38	3	2016
BRADLEY KA	3	3	0.429	37	3	2015
HO CLC	3	3	0.429	37	3	2015
LEVITIN A	3	3	0.429	37	3	2015
LIU SL	3	3	0.375	37	3	2014
SANTOS JAN	3	3	0.273	37	3	2011
KURANAGA T	3	3	0.75	36	3	2018
MARSH RW	3	3	0.6	36	3	2017
NINOMIYA A	3	3	0.75	36	3	2018
WAKIMOTO T	3	3	0.75	36	3	2018
WICKREMESEKERA AC	3	3	0.6	36	3	2017
DUAN XM	3	3	0.6	35	3	2017
JEDLICKOVA L	3	3	0.5	35	3	2016
JIN YX	3	3	0.6	35	3	2017
KASNY M	3	3	0.5	35	3	2016
LAI W	3	3	0.273	35	3	2011
LI CH	3	3	0.6	35	3	2017
LV ZM	3	3	0.6	35	3	2017
SUZUKI BM	3	3	0.5	35	3	2016
WANG YS	3	3	0.75	35	3	2018
ZHANG WW	3	3	0.6	35	3	2017
BEN-ADERET L	3	3	0.429	34	3	2015
LIU CL	3	3	0.5	34	3	2016
LU YH	3	3	0.333	34	3	2013
LUO YK	3	3	0.429	34	3	2015
ZHENG YM	3	3	0.375	34	3	2014
CARACELLI I	3	3	0.3	33	3	2012
CHENG YC	3	3	0.375	33	3	2014
LI T	3	3	0.375	33	3	2014
MANOURY B	3	3	0.273	33	3	2011
MICHELACCI YM	3	3	0.333	33	3	2013
PERES GB	3	3	0.333	33	3	2013
ZUKERMAN-SCHPECTOR J	3	3	0.3	33	3	2012
MOHANAM S	3	3	0.273	32	3	2011
WADA Y	3	3	0.5	32	3	2016
YIN Y	3	3	0.375	32	3	2014
YOUNG ND	3	3	0.273	32	3	2011
ZHANG XQ	3	3	0.5	32	3	2016
AZARKAN M	3	3	0.333	31	3	2013
BAEYENS-VOLANT D	3	3	0.333	31	3	2013
EL MAHYAOUI R	3	3	0.333	31	3	2013
TANG NH	3	3	0.273	31	3	2011
CHEN ZL	3	3	0.5	30	3	2016
KLOPFENSTEIN JD	3	3	0.273	30	3	2011
YUE X	3	3	0.333	30	3	2013
FIGUERAS E	3	3	0.429	29	3	2015
LU JJ	3	3	0.5	29	3	2016
ZHANG XN	3	3	0.75	29	3	2018
ZHOU ZG	3	3	0.273	29	3	2011
TAN GJ	3	3	0.3	28	3	2012
TANG FQ	3	3	0.3	28	3	2012
TANG XW	3	3	0.3	28	3	2012
DALL'OLIO S	3	3	0.3	27	3	2012
FONTANESI L	3	3	0.3	27	3	2012
IKONNE US	3	3	0.3	27	3	2012
PAREDES-GAMERO EJ	3	3	0.375	27	3	2014
ABOELENAIN M	3	3	0.429	26	3	2015
CHEN XH	3	3	0.375	26	3	2014
ENGELS B	3	3	0.3	26	3	2012
SCHMIDT TC	3	3	0.3	26	3	2012
XIE X	3	3	0.375	26	3	2014
AISA MC	3	3	0.5	25	3	2016
DI RENZO GC	3	3	0.5	25	3	2016
HULL PR	3	3	0.3	25	3	2012
KIM JS	3	3	0.375	25	3	2014
RAMSAY M	3	3	0.3	25	3	2012
WEI YQ	3	3	1.5	25	3	2020
XU L	3	3	0.375	25	3	2014
EFTEKHARPOUR E	3	3	0.6	24	3	2017
HU X	3	3	0.5	24	3	2016
NAGAKANNAN P	3	3	0.6	24	3	2017
SU Y	3	3	0.375	24	3	2014
ALVES MFM	3	3	0.3	23	3	2012
CHAUHAN SS	3	3	0.375	23	3	2014
MICHAUD D	3	3	0.429	23	3	2015
PENG L	3	3	0.5	23	3	2016
SHIOTA Y	3	3	0.273	23	3	2011
DE SOUSA LRF	3	3	0.375	22	3	2014
DOLL M	3	3	0.3	22	3	2012
KAUFMANN R	3	3	0.3	22	3	2012
KIPPENBERGER S	3	3	0.3	22	3	2012
MEISSNER M	3	3	0.3	22	3	2012
LIANG XH	3	3	0.333	21	3	2013
DA SILVA MFDF	3	3	0.375	20	3	2014
KUMAR M	3	3	0.6	20	3	2017
OGAWA M	3	3	0.5	20	3	2016
THAKUR B	3	3	0.6	20	3	2017
CHEN BN	3	3	1.5	19	3	2020
DU BY	3	3	1.5	19	3	2020
LIU BZ	3	3	0.273	19	3	2011
XIAO JY	3	3	1.5	19	3	2020
YIN T	3	3	1.5	19	3	2020
ZHAN YJ	3	3	1.5	19	3	2020
WENG CJ	3	3	0.3	17	3	2012
GRABOWSKY S	3	3	0.429	16	3	2015
SHI MW	3	3	0.429	16	3	2015
STEWART SG	3	3	0.429	16	3	2015
ZHANG YW	3	3	1	15	3	2019
ZHANG GL	3	3	0.333	12	3	2013
RENSLO AR	2	3	0.222	341	3	2013
WANG DJ	2	3	0.222	325	3	2013
WANG MY	2	3	0.222	317	3	2013
PARK MH	2	3	0.182	245	3	2011
ANBALAGAN A	2	3	0.182	199	3	2011
LAO YZ	2	3	0.25	120	3	2014
XU HX	2	3	0.25	120	3	2014
HOFFMANN M	2	3	0.333	118	3	2016
WANG WJ	2	3	0.2	115	3	2012
LIANG D	2	3	0.286	102	3	2015
WANG WY	2	3	0.25	96	3	2014
STEVERDING D	2	3	0.182	86	3	2011
KANG SW	2	3	0.25	81	3	2014
WANG DW	2	3	0.286	81	3	2015
EL-GHONAIMY EA	2	3	0.25	80	3	2014
ZHENG ZH	2	3	0.25	78	3	2014
ZHANG YZ	2	3	0.333	76	3	2016
FANG Y	2	3	0.25	72	3	2014
GAO L	2	3	0.286	69	3	2015
XIE H	2	3	0.222	66	3	2013
KIM JY	2	3	0.222	61	3	2013
XU YF	2	3	0.222	60	3	2013
LEE Y	2	3	0.182	59	3	2011
SCOTT CJ	2	3	0.182	59	3	2011
CHEN G	2	3	0.25	57	3	2014
MAULE AG	2	3	0.2	57	3	2012
MCVEIGH P	2	3	0.2	57	3	2012
LI JF	2	3	0.4	56	3	2017
LI SL	2	3	0.222	56	3	2013
REZACOVA P	2	3	0.182	55	3	2011
CAI J	2	3	0.25	53	3	2014
DIAS J	2	3	0.182	52	3	2011
DINIS MT	2	3	0.182	52	3	2011
MATOS E	2	3	0.182	52	3	2011
GUPTA V	2	3	0.286	50	3	2015
RAO GV	2	3	0.222	47	3	2013
YE L	2	3	0.182	47	3	2011
HOLECEK M	2	3	0.333	46	3	2016
WANG JN	2	3	0.333	45	3	2016
KANG JM	2	3	0.182	43	3	2011
MIN J	2	3	0.182	43	3	2011
SOHN WM	2	3	0.182	43	3	2011
ZHANG XW	2	3	0.286	43	3	2015
ROCHA FV	2	3	0.222	42	3	2013
WEI Z	2	3	0.182	41	3	2011
ZHAO MH	2	3	0.286	40	3	2015
LI Z	2	3	0.333	39	3	2016
KIM H	2	3	0.25	38	3	2014
KUBO Y	2	3	0.182	36	3	2011
BAO B	2	3	0.333	34	3	2016
EL-MAMLOUK T	2	3	0.333	34	3	2016
TERRA WR	2	3	0.222	34	3	2013
LI SH	2	3	0.25	33	3	2014
GROBLEWSKI GE	2	3	0.222	32	3	2013
HAN YL	2	3	0.222	32	3	2013
MESSENGER SW	2	3	0.222	32	3	2013
PARK Y	2	3	0.4	32	3	2017
GRAMS R	2	3	0.2	31	3	2012
YUAN JP	2	3	0.222	31	3	2013
PARK JY	2	3	0.222	30	3	2013
YOSHIDA A	2	3	0.286	30	3	2015
POLETTO E	2	3	0.4	29	3	2017
MA J	2	3	0.333	28	3	2016
ZHOU L	2	3	0.222	28	3	2013
CHOI SY	2	3	0.222	27	3	2013
GORELICK FS	2	3	0.222	27	3	2013
IAVARONE F	2	3	0.5	27	3	2018
JI K	2	3	0.333	27	3	2016
YU HY	2	3	0.25	27	3	2014
YU Q	2	3	0.222	27	3	2013
ZUO XL	2	3	0.333	27	3	2016
KOLHATKAR R	2	3	0.222	26	3	2013
WANG SP	2	3	0.4	25	3	2017
CHEN CY	2	3	0.4	24	3	2017
CHOI JS	2	3	0.333	24	3	2016
SONG SJ	2	3	0.333	24	3	2016
ZDRAHAL Z	2	3	0.333	24	3	2016
KIM HS	2	3	0.2	23	3	2012
ALMEIDA MF	2	3	0.4	22	3	2017
DONG XF	2	3	0.286	22	3	2015
GONZALEZ EA	2	3	0.5	22	3	2018
LIU M	2	3	0.286	22	3	2015
PEREZ-LASPIUR J	2	3	0.286	22	3	2015
KRUPNOVA MY	2	3	0.286	21	3	2015
NEMOVA NN	2	3	0.286	21	3	2015
PANG Y	2	3	0.667	21	3	2019
CHEN C	2	3	0.5	20	3	2018
CHEN Z	2	3	0.667	20	3	2019
HAN L	2	3	0.5	20	3	2018
ZHANG XX	2	3	0.25	20	3	2014
BUSTAMANTE IC	2	3	0.667	19	3	2019
GAYA P	2	3	0.222	19	3	2013
GOUVEA IE	2	3	0.182	19	3	2011
HAN W	2	3	0.286	19	3	2015
NEGRON K	2	3	0.286	19	3	2015
NUNEZ M	2	3	0.222	19	3	2013
PEATMAN E	2	3	0.286	19	3	2015
ZHANG XM	2	3	0.286	18	3	2015
KUMARI S	2	3	0.222	17	3	2013
MONDY W	2	3	0.667	17	3	2019
SCHNEIDER VK	2	3	0.286	17	3	2015
WANG SJ	2	3	0.286	17	3	2015
OHMURAYA M	2	3	0.333	16	3	2016
AL-HASHIMI A	2	3	0.667	15	3	2019
HARA K	2	3	0.286	15	3	2015
VENUGOPALAN V	2	3	0.667	15	3	2019
CHOI J	2	3	0.5	14	3	2018
HUSAIN M	2	3	0.333	14	3	2016
KIM YJ	2	3	0.222	14	3	2013
MIZUGUCHI H	2	3	0.286	14	3	2015
SAKURAI F	2	3	0.286	14	3	2015
WANG LC	2	3	0.182	14	3	2011
ZHOU H	2	3	0.4	14	3	2017
HE Y	2	3	0.667	13	4	2019
AATIF M	2	3	0.182	13	3	2011
PISLAR A	2	3	0.4	13	3	2017
STARZINSKI-POWITZ A	2	3	0.2	13	3	2012
GULYAEVA NV	2	3	0.182	12	4	2011
ISHIDA A	2	3	0.182	12	4	2011
NAKASHIMA K	2	3	0.182	12	4	2011
YAKOVLEV AA	2	3	0.182	12	4	2011
JIANG Q	2	3	0.5	12	3	2018
KIM WJ	2	3	0.5	12	3	2018
MA L	2	3	0.25	12	3	2014
TSAI WC	2	3	1	12	3	2020
KHAN MS	2	3	0.2	11	4	2012
HIRASAKA K	2	3	0.5	11	3	2018
MIYAZAKI R	2	3	0.5	11	3	2018
QI H	2	3	0.25	11	3	2014
TACHIBANA K	2	3	0.5	11	3	2018
TANIYAMA S	2	3	0.5	11	3	2018
WU GY	2	3	0.5	11	3	2018
ZHANG XC	2	3	0.2	11	3	2012
JIANG D	2	3	0.4	10	4	2017
HORAK P	2	3	0.333	10	3	2016
MACHACEK T	2	3	0.333	10	3	2016
DE SOUZA AA	2	3	0.667	9	3	2019
FERREIRA RS	2	3	0.5	9	3	2018
WU GQ	1	3	0.167	35	3	2016
KIM HJ	1	3	0.143	31	3	2015
WANG N	1	3	0.167	10	3	2016
JACOBSON MP	2	2	0.182	1114	2	2011
CORNNELL HH	2	2	0.182	726	2	2011
GATENBY RA	2	2	0.182	726	2	2011
LLOYD M	2	2	0.182	726	2	2011
JO EK	2	2	0.222	581	2	2013
AKIRA S	2	2	0.182	470	2	2011
CHALMIN F	2	2	0.222	459	2	2013
CHEVRIAUX A	2	2	0.222	459	2	2013
DERANGERE V	2	2	0.222	459	2	2013
REBE C	2	2	0.222	459	2	2013
AQUILA A	2	2	0.2	445	2	2012
BAJT S	2	2	0.2	445	2	2012
BARTY A	2	2	0.2	445	2	2012
BOGAN MJ	2	2	0.2	445	2	2012
BOUTET S	2	2	0.2	445	2	2012
CALEMAN C	2	2	0.2	445	2	2012
DEPONTE DP	2	2	0.2	445	2	2012
DOAK RB	2	2	0.2	445	2	2012
FLECKENSTEIN H	2	2	0.2	445	2	2012
FROMME P	2	2	0.2	445	2	2012
HUNTER MS	2	2	0.2	445	2	2012
KASSEMEYER S	2	2	0.2	445	2	2012
KIRIAN RA	2	2	0.2	445	2	2012
KOOPMANN R	2	2	0.2	445	2	2012
LIANG MN	2	2	0.2	445	2	2012
LOMB L	2	2	0.2	445	2	2012
MARTIN AV	2	2	0.2	445	2	2012
MESSERSCHMIDT M	2	2	0.2	445	2	2012
NASS K	2	2	0.2	445	2	2012
REHDERS D	2	2	0.2	445	2	2012
SCHLICHTING I	2	2	0.2	445	2	2012
SEIBERT MM	2	2	0.2	445	2	2012
SHOEMAN RL	2	2	0.2	445	2	2012
SPENCE JCH	2	2	0.2	445	2	2012
STELLATO F	2	2	0.2	445	2	2012
TIMNEANU N	2	2	0.2	445	2	2012
WEIERSTALL U	2	2	0.2	445	2	2012
WILLIAMS GJ	2	2	0.2	445	2	2012
BRUCHARD M	2	2	0.222	443	2	2013
AITS S	2	2	0.222	440	2	2013
SALMINEN A	2	2	0.2	428	2	2012
SAVA G	2	2	0.182	403	2	2011
LU K	2	2	0.286	390	2	2015
OLSEN OD	2	2	0.222	355	2	2013
GREIG NH	2	2	0.286	352	2	2015
AGATSUMA T	2	2	0.333	347	2	2016
HAGIHARA K	2	2	0.333	347	2	2016
OGITANI Y	2	2	0.333	347	2	2016
OITATE M	2	2	0.333	347	2	2016
ELLEGAARD AM	2	2	0.222	335	2	2013
GALLI L	2	2	0.222	333	2	2013
HOWELL A	2	2	0.182	330	2	2011
PESTELL RG	2	2	0.182	330	2	2011
SOTGIA F	2	2	0.182	330	2	2011
TSIRIGOS A	2	2	0.182	330	2	2011
WHITAKER-MENEZES D	2	2	0.182	330	2	2011
WATSON CJ	2	2	0.182	317	2	2011
CHANG CH	2	2	0.222	315	2	2013
JI ZX	2	2	0.222	315	2	2013
LI RB	2	2	0.222	315	2	2013
LIAO YP	2	2	0.222	315	2	2013
NEL AE	2	2	0.222	315	2	2013
SUN BB	2	2	0.222	315	2	2013
HARRIS H	2	2	0.2	308	2	2012
GROTH-PEDERSEN L	2	2	0.222	307	2	2013
NYLANDSTED J	2	2	0.2	275	2	2012
CHOI BG	2	2	0.182	243	2	2011
JOO MK	2	2	0.182	243	2	2011
DING JH	2	2	0.333	242	2	2016
HU G	2	2	0.333	242	2	2016
QIAO C	2	2	0.333	242	2	2016
CARR SA	2	2	0.25	240	2	2014
CLAUSER KR	2	2	0.25	240	2	2014
SHEN HM	2	2	0.25	239	2	2014
HANAHAN D	2	2	0.222	231	2	2013
SHELDRICK WS	2	2	0.2	223	2	2012
CHYTIL P	2	2	0.182	221	2	2011
STROHALM J	2	2	0.182	221	2	2011
ULBRICH K	2	2	0.182	221	2	2011
XU R	2	2	0.182	220	2	2011
CORCELLE-TERMEAU E	2	2	0.2	218	2	2012
NIEMI K	2	2	0.182	215	2	2011
AIDA T	2	2	0.333	214	2	2016
BAUER C	2	2	0.2	206	2	2012
CHECLER F	2	2	0.2	206	2	2012
LAURITZEN I	2	2	0.2	206	2	2012
PARDOSSI-PIQUARD R	2	2	0.2	206	2	2012
LI WJ	2	2	0.182	203	2	2011
NEWMARK PA	2	2	0.182	201	2	2011
TAXMAN DJ	2	2	0.2	195	2	2012
LI BX	2	2	0.182	189	2	2011
XU HF	2	2	0.182	189	2	2011
ZHAO ZQ	2	2	0.182	189	2	2011
CARRILHO MR	2	2	0.182	180	2	2011
GARG P	2	2	0.182	174	2	2011
BAO HJ	2	2	0.182	173	2	2011
MILLER K	2	2	0.182	171	2	2011
LUO H	2	2	0.182	170	2	2011
YIN LC	2	2	0.4	170	2	2017
TIMMERS M	2	2	0.25	169	2	2014
UBINK R	2	2	0.25	169	2	2014
VAN DEN DOBBELSTEEN D	2	2	0.25	169	2	2014
BRISSON L	2	2	0.182	167	2	2011
GORE J	2	2	0.182	167	2	2011
ROGER S	2	2	0.182	167	2	2011
GRIFFIN TM	2	2	0.182	165	2	2011
MCGUIRE KA	2	2	0.182	165	2	2011
GILLET L	2	2	0.182	164	2	2011
IKEJIMA K	2	2	0.182	160	2	2011
YAMASHINA S	2	2	0.182	160	2	2011
LUNOV O	2	2	0.182	159	2	2011
YAN XP	2	2	0.4	159	2	2017
YANG CX	2	2	0.4	159	2	2017
GUO BS	2	2	0.182	158	2	2011
CASAS MG	2	2	0.286	157	2	2015
DELARIA K	2	2	0.286	157	2	2015
DORYWALSKA M	2	2	0.286	157	2	2015
DUSHIN R	2	2	0.286	157	2	2015
FARIAS SE	2	2	0.286	157	2	2015
FOLETTI D	2	2	0.286	157	2	2015
HASA-MORENO A	2	2	0.286	157	2	2015
LUI V	2	2	0.286	157	2	2015
MOINE L	2	2	0.286	157	2	2015
PONS J	2	2	0.286	157	2	2015
RAJPAL A	2	2	0.286	157	2	2015
SHELTON DL	2	2	0.286	157	2	2015
STROP P	2	2	0.286	157	2	2015
TRAN TT	2	2	0.286	157	2	2015
WAGNER H	2	2	0.182	157	2	2011
XING BG	2	2	0.182	153	2	2011
RESHKIN SJ	2	2	0.2	151	2	2012
COLBERT JD	2	2	0.286	148	2	2015
HAMMERSCHMIDT S	2	2	0.182	148	2	2011
ORLOWSKI GM	2	2	0.286	148	2	2015
ROBERTSON SA	2	2	0.286	148	2	2015
ROCK KL	2	2	0.286	148	2	2015
HANAMSAGAR R	2	2	0.182	147	2	2011
KIELIAN T	2	2	0.182	147	2	2011
WITHANA NP	2	2	0.2	146	2	2012
FAN L	2	2	0.222	142	2	2013
HOLME JA	2	2	0.2	142	2	2012
REFSNES M	2	2	0.2	142	2	2012
SANDBERG WJ	2	2	0.2	142	2	2012
CARUSO F	2	2	0.25	140	2	2014
CHEETHAM AG	2	2	0.222	140	2	2013
GUNAWAN ST	2	2	0.25	140	2	2014
JOHNSTON APR	2	2	0.25	140	2	2014
SUCH GK	2	2	0.25	140	2	2014
KLAUDE M	2	2	0.2	139	2	2012
ROOYACKERS O	2	2	0.2	139	2	2012
BROUGH D	2	2	0.2	138	2	2012
PELAZ B	2	2	0.286	138	2	2015
PRABHA S	2	2	0.222	138	2	2013
BERARDI S	2	2	0.4	137	2	2017
SUCHODOLSKI JS	2	2	0.4	137	2	2017
CUNNINGHAM J	2	2	0.182	135	2	2011
SIKLOS M	2	2	0.222	134	2	2013
THATCHER GRJ	2	2	0.222	134	2	2013
ZHU-SALZMAN K	2	2	0.286	133	2	2015
LI FF	2	2	0.286	132	2	2015
SHI Y	2	2	0.2	130	2	2012
CAO XB	2	2	0.286	129	2	2015
GUAN PJ	2	2	0.333	129	2	2016
LI YL	2	2	0.2	129	2	2012
YU SP	2	2	0.286	129	2	2015
GONZALEZ-MELENDI P	2	2	0.2	127	2	2012
LOGSDON CD	2	2	0.182	127	2	2011
CHEN HQ	2	2	0.182	125	2	2011
DIMOPOULOS G	2	2	0.2	125	2	2012
PIPY B	2	2	0.2	125	2	2012
SIM S	2	2	0.2	125	2	2012
GABANDE-RODRIGUEZ E	2	2	0.25	124	2	2014
TUNG CH	2	2	0.182	124	2	2011
GAGARINA V	2	2	0.182	123	2	2011
LEE EJ	2	2	0.182	123	2	2011
LIU Q	2	2	0.25	123	2	2014
MEIR H	2	2	0.2	121	2	2012
OPPENHEIMER H	2	2	0.2	121	2	2012
ALBORZINIA H	2	2	0.182	119	2	2011
BAUMANN K	2	2	0.182	119	2	2011
LUDEWIG S	2	2	0.182	119	2	2011
OEHNINGER L	2	2	0.182	119	2	2011
WOLFL S	2	2	0.182	119	2	2011
ACHARYA C	2	2	0.25	118	2	2014
SALUJA A	2	2	0.182	118	2	2011
XU NH	2	2	0.25	118	2	2014
HUNG KC	2	2	0.2	117	2	2012
SHI X	2	2	0.25	116	2	2014
CARRILLO L	2	2	0.182	115	2	2011
MASTERSON LA	2	2	0.333	115	2	2016
KIM TH	2	2	0.222	114	2	2013
FOELL D	2	2	0.2	112	2	2012
ROTH J	2	2	0.2	112	2	2012
TING JPY	2	2	0.25	112	2	2014
DING L	2	2	0.286	110	2	2015
TERMAN A	2	2	0.222	110	2	2013
ELIE BT	2	2	0.25	108	2	2014
KENNEDY RT	2	2	0.2	108	2	2012
MOTTA JP	2	2	0.25	108	2	2014
SUN SW	2	2	0.2	108	2	2012
WANG R	2	2	0.182	108	2	2011
CHEN X	2	2	0.4	107	2	2017
COLBY T	2	2	0.2	107	2	2012
FAROUK MM	2	2	0.222	107	2	2013
LOMIWES D	2	2	0.222	107	2	2013
YOUNG OA	2	2	0.222	107	2	2013
SON S	2	2	0.2	106	2	2012
TEELING JL	2	2	0.4	106	2	2017
KAWARAI T	2	2	0.25	105	2	2014
TIRIBUZI R	2	2	0.25	105	2	2014
NISHIMURA H	2	2	0.2	103	2	2012
CASAS J	2	2	0.182	102	2	2011
FABRIAS G	2	2	0.182	102	2	2011
FENG LD	2	2	0.333	102	2	2016
YE DJ	2	2	0.333	102	2	2016
GHAVAMI S	2	2	0.2	101	2	2012
HAN MS	2	2	0.182	101	2	2011
LI YS	2	2	0.286	101	2	2015
DENG JK	2	2	0.286	100	2	2015
DIAZ-GRIFFERO F	2	2	0.222	100	2	2013
LIU HF	2	2	0.286	100	2	2015
JUHASZ M	2	2	0.2	99	2	2012
MIHELLER P	2	2	0.2	99	2	2012
OLSEN I	2	2	0.4	99	2	2017
SINGHRAO SK	2	2	0.4	99	2	2017
XIANG Y	2	2	0.2	99	2	2012
ZHU XW	2	2	0.182	99	2	2011
HOGENHOUT SA	2	2	0.4	98	2	2017
MISAS-VILLAMIL JC	2	2	0.286	98	2	2015
WANG LH	2	2	0.2	98	2	2012
WU YZ	2	2	0.222	97	2	2013
TAN KSW	2	2	0.2	96	2	2012
LIU ZP	2	2	0.4	95	2	2017
AUBERGER P	2	2	0.182	94	2	2011
ESCUDERO E	2	2	0.2	94	2	2012
LEI JP	2	2	0.4	94	2	2017
LIU JT	2	2	0.4	94	2	2017
SHEN H	2	2	0.4	94	2	2017
CHUH J	2	2	0.333	93	2	2016
FLYGARE JA	2	2	0.333	93	2	2016
LEE SK	2	2	0.182	93	2	2011
STABEN LR	2	2	0.333	93	2	2016
TANAKA Y	2	2	0.182	93	2	2011
VINCE JE	2	2	0.25	93	2	2014
WEI BQ	2	2	0.333	93	2	2016
XU KY	2	2	0.333	93	2	2016
YU SF	2	2	0.333	93	2	2016
LITON PB	2	2	0.222	92	2	2013
PORTER K	2	2	0.222	92	2	2013
YU YY	2	2	0.2	92	2	2012
CIERNY G	2	2	0.2	91	2	2012
MANEA M	2	2	0.182	91	2	2011
ORBAN E	2	2	0.182	91	2	2011
PECHAR M	2	2	0.182	91	2	2011
SCHLAGE P	2	2	0.182	91	2	2011
YU YB	2	2	0.4	91	2	2017
ZHANG G	2	2	0.333	91	2	2016
AMANN K	2	2	0.286	90	2	2015
BALABANOV S	2	2	0.286	90	2	2015
BARTLETT JJ	2	2	0.333	90	2	2016
BOKEMEYER C	2	2	0.286	90	2	2015
DYSHLOVOY SA	2	2	0.286	90	2	2015
ESPINOSA A	2	2	0.2	90	2	2012
FEDOROV SN	2	2	0.286	90	2	2015
HAUSCHILD J	2	2	0.286	90	2	2015
HONECKER F	2	2	0.286	90	2	2015
KIENESBERGER PC	2	2	0.333	90	2	2016
PULINILKUNNIL T	2	2	0.333	90	2	2016
SHUBINA LK	2	2	0.286	90	2	2015
STONIK VA	2	2	0.286	90	2	2015
TRIVEDI PC	2	2	0.333	90	2	2016
VENZ S	2	2	0.286	90	2	2015
WALTHER R	2	2	0.286	90	2	2015
XU DQ	2	2	0.25	90	2	2014
COTTER K	2	2	0.286	89	2	2015
COUSSENS LM	2	2	0.182	89	2	2011
DUBUC A	2	2	0.222	89	2	2013
JIANG GN	2	2	0.333	89	2	2016
LI JL	2	2	0.222	89	2	2013
MARTINEZ A	2	2	0.222	89	2	2013
TAYLOR MD	2	2	0.222	89	2	2013
ADAMS LR	2	2	0.333	88	2	2016
GAO Y	2	2	0.182	88	2	2011
HARTLEY JA	2	2	0.333	88	2	2016
HOLMGREN A	2	2	0.25	88	2	2014
LIU WH	2	2	0.182	88	2	2011
LUNDBERG JO	2	2	0.25	88	2	2014
OVERALL CM	2	2	0.286	88	2	2015
RENKO M	2	2	0.182	88	2	2011
SENGUPTA R	2	2	0.25	88	2	2014
BORTOLUCI KR	2	2	0.222	87	2	2013
BUZZO CL	2	2	0.222	87	2	2013
HOOK GR	2	2	0.2	87	2	2012
MATTEUCCI KC	2	2	0.222	87	2	2013
RODRIGUES MM	2	2	0.222	87	2	2013
ANDERSEN SH	2	2	0.2	86	2	2012
GEBLEUX R	2	2	0.4	86	2	2017
HASHIOKA S	2	2	0.222	86	2	2013
LIANG L	2	2	0.2	86	2	2012
MOON HJ	2	2	0.182	86	2	2011
RAFN B	2	2	0.2	86	2	2012
YOON J	2	2	0.182	86	2	2011
COUILLIN I	2	2	0.286	85	2	2015
LI HL	2	2	0.182	85	2	2011
LIU XL	2	2	0.2	85	2	2012
SAGER TM	2	2	0.25	85	2	2014
SEXTON DW	2	2	0.2	85	2	2012
WU G	2	2	0.25	85	2	2014
CHEN QY	2	2	0.182	84	2	2011
CHEN RH	2	2	0.286	84	2	2015
DATTI A	2	2	0.222	84	2	2013
GARG SK	2	2	0.25	84	2	2014
OSTROFF GR	2	2	0.25	84	2	2014
WU LJ	2	2	0.182	84	2	2011
FRIEND S	2	2	0.25	83	2	2014
KARPEL-MASSLER G	2	2	0.222	83	2	2013
KOOLE D	2	2	0.222	83	2	2013
LU J	2	2	0.4	83	2	2017
MOLL FL	2	2	0.222	83	2	2013
POLYAK D	2	2	0.182	83	2	2011
VAN HERWAARDEN JA	2	2	0.222	83	2	2013
VICTOR BC	2	2	0.182	83	2	2011
VINK A	2	2	0.222	83	2	2013
AKKARI L	2	2	0.333	82	2	2016
DAI WB	2	2	0.2	82	2	2012
LEE JS	2	2	0.182	82	2	2011
WU XH	2	2	0.25	82	2	2014
GAO Q	2	2	0.25	81	2	2014
CAI YM	2	2	0.333	80	2	2016
GE Y	2	2	0.333	80	2	2016
QI L	2	2	0.2	80	2	2012
LI XM	2	2	0.222	79	2	2013
PEREZ-SANTAESCOLASTICA C	2	2	0.5	79	2	2018
TANIGUCHI T	2	2	0.2	79	2	2012
WANG XM	2	2	0.182	79	2	2011
YU JS	2	2	0.286	79	2	2015
HALEY B	2	2	0.4	78	2	2017
WEBER K	2	2	0.25	78	2	2014
LEI Q	2	2	0.286	77	2	2015
MCMANUS DP	2	2	0.182	77	2	2011
SCHURIGT U	2	2	0.182	77	2	2011
DE HARO C	2	2	0.222	76	2	2013
GUO H	2	2	0.222	76	2	2013
YUAN Y	2	2	0.286	76	2	2015
ABLIZ P	2	2	0.222	75	2	2013
AN LG	2	2	0.222	75	2	2013
CAMAFEITA E	2	2	0.182	75	2	2011
DU S	2	2	0.5	75	2	2018
FOLLO M	2	2	0.182	75	2	2011
LIEBERGALL M	2	2	0.2	75	2	2012
LOPEZ JA	2	2	0.182	75	2	2011
LU AL	2	2	0.222	75	2	2013
MAO LM	2	2	0.222	75	2	2013
ONG JL	2	2	0.25	75	2	2014
ROY SS	2	2	0.25	75	2	2014
SATSANGI A	2	2	0.25	75	2	2014
SATSANGI RK	2	2	0.25	75	2	2014
VADLAMUDI RK	2	2	0.25	75	2	2014
WU SX	2	2	0.222	75	2	2013
YANG GW	2	2	0.222	75	2	2013
ZHANG LP	2	2	0.222	75	2	2013
HILL MM	2	2	0.182	74	2	2011
HUANG JY	2	2	0.182	74	2	2011
OGUNGBE IV	2	2	0.2	74	2	2012
OLSON OC	2	2	0.333	74	2	2016
PURRINOS L	2	2	0.182	74	2	2011
SCHNEIDER RJ	2	2	0.25	74	2	2014
SETZER WN	2	2	0.2	74	2	2012
ZHOU ZY	2	2	0.222	74	2	2013
AMARAL EP	2	2	0.222	73	2	2013
LAGE SL	2	2	0.222	73	2	2013
LI LJ	2	2	0.222	73	2	2013
YANG HJ	2	2	0.25	73	2	2014
ABU AJAJ K	2	2	0.2	72	2	2012
ALVAREZ VE	2	2	0.2	72	2	2012
CAZZULO JJ	2	2	0.2	72	2	2012
KRATZ F	2	2	0.2	72	2	2012
MCGEER PL	2	2	0.182	72	2	2011
NIEMIROWICZ GT	2	2	0.2	72	2	2012
BASILION JP	2	2	0.2	71	2	2012
TANG DL	2	2	0.5	71	2	2018
TRAUTWEIN C	2	2	0.25	71	2	2014
WANG TH	2	2	0.25	71	2	2014
ISHIDOH K	2	2	0.25	70	2	2014
ZENG ZL	2	2	0.667	70	2	2019
GAO H	2	2	0.5	69	2	2018
SREDNI B	2	2	0.2	69	2	2012
WANG WW	2	2	0.25	69	2	2014
CHOI KC	2	2	0.222	68	2	2013
DU Y	2	2	0.286	68	2	2015
FUKUNAGA K	2	2	0.182	68	2	2011
HUANG W	2	2	0.2	68	2	2012
LIAO MH	2	2	0.182	68	2	2011
LIM SY	2	2	0.4	68	2	2017
MITTAL A	2	2	0.222	68	2	2013
TAO RR	2	2	0.182	68	2	2011
BLAU R	2	2	0.25	67	2	2014
CHOW EKH	2	2	0.5	67	2	2018
DOEHLEMANN G	2	2	0.333	67	2	2016
FERBER S	2	2	0.25	67	2	2014
GATELLIER P	2	2	0.2	67	2	2012
GU MJ	2	2	0.5	67	2	2018
HARKOUSS R	2	2	0.2	67	2	2012
HE FP	2	2	0.286	67	2	2015
KISIN-FINFER E	2	2	0.25	67	2	2014
LI JH	2	2	0.4	67	2	2017
MIRADE PS	2	2	0.2	67	2	2012
TOH TB	2	2	0.5	67	2	2018
WEI RL	2	2	0.286	67	2	2015
BETHEA S	2	2	0.286	66	2	2015
CAI YL	2	2	0.222	66	2	2013
DU XX	2	2	0.5	66	2	2018
FERNANDEZ-CHECA JC	2	2	0.2	66	2	2012
GRUBER HE	2	2	0.286	66	2	2015
HANLEY EN	2	2	0.286	66	2	2015
HOELSCHER GL	2	2	0.286	66	2	2015
KIM JT	2	2	0.222	66	2	2013
LEE KH	2	2	0.182	66	2	2011
MOLES A	2	2	0.2	66	2	2012
SIMON C	2	2	0.182	66	2	2011
TANAKA M	2	2	0.2	66	2	2012
TARRATS N	2	2	0.2	66	2	2012
TROUGAKOS IP	2	2	0.222	66	2	2013
WANG HS	2	2	0.25	66	2	2014
WU QQ	2	2	0.286	66	2	2015
XIA Y	2	2	0.25	66	2	2014
JIANG K	2	2	0.2	65	2	2012
KANNEGANTI TD	2	2	0.333	65	2	2016
TACKE M	2	2	0.25	65	2	2014
YAMAMOTO K	2	2	0.182	65	2	2011
ZHANG XP	2	2	0.222	65	2	2013
EL RIDI R	2	2	0.25	64	2	2014
TALLIMA H	2	2	0.25	64	2	2014
WU HT	2	2	0.182	64	2	2011
BALASUBRAMANIAN A	2	2	0.222	63	2	2013
QIN L	2	2	0.182	63	2	2011
WAGH P	2	2	0.333	63	2	2016
AHMED S	2	2	0.222	62	2	2013
BERTRAM S	2	2	0.2	62	2	2012
GAN-OR Z	2	2	1	62	2	2020
HUANG QF	2	2	0.222	62	2	2013
HUANG RB	2	2	0.222	62	2	2013
LIU AG	2	2	0.2	62	2	2012
ROBEY IF	2	2	0.182	62	2	2011
WEI L	2	2	0.222	62	2	2013
ZHANG SJ	2	2	0.222	62	2	2013
CHERQUI S	2	2	0.25	61	2	2014
JIA L	2	2	0.286	61	2	2015
MOZZICAFREDDO M	2	2	0.222	61	2	2013
LI JB	2	2	0.333	60	2	2016
SAID-SADIER N	2	2	0.2	60	2	2012
FU R	2	2	0.333	59	2	2016
KEPPLER BK	2	2	0.2	59	2	2012
LEE HR	2	2	0.222	59	2	2013
NILSEN H	2	2	0.2	59	2	2012
NURMI K	2	2	0.222	59	2	2013
PALADI CD	2	2	0.2	59	2	2012
PIMENTEL IAS	2	2	0.2	59	2	2012
VIRKANEN J	2	2	0.222	59	2	2013
ZHONG F	2	2	0.25	59	2	2014
LAMORE SD	2	2	0.2	58	2	2012
MASSAI L	2	2	0.286	58	2	2015
MESSORI L	2	2	0.286	58	2	2015
CARRUTHERS VB	2	2	0.182	57	2	2011
CASTELLS J	2	2	0.222	57	2	2013
CHAMBON C	2	2	0.182	57	2	2011
DOU ZC	2	2	0.182	57	2	2011
MACHALA M	2	2	0.182	57	2	2011
OKITA N	2	2	0.4	57	2	2017
SUDO Y	2	2	0.4	57	2	2017
BRANDSTETTER H	2	2	0.286	56	2	2015
CEMAZAR M	2	2	0.286	56	2	2015
HUANG TT	2	2	0.2	56	2	2012
LAI HC	2	2	0.2	56	2	2012
LU CC	2	2	0.2	56	2	2012
SUN S	2	2	0.2	56	2	2012
TIAN CY	2	2	0.333	56	2	2016
WANG HB	2	2	0.182	56	2	2011
XU CF	2	2	0.333	56	2	2016
XU YH	2	2	0.2	56	2	2012
YANG SJ	2	2	0.222	56	2	2013
CHANG Y	2	2	0.5	55	2	2018
DONG XP	2	2	0.182	55	2	2011
ETTARI R	2	2	0.182	55	2	2011
GRASSO S	2	2	0.182	55	2	2011
JACOBSEN JS	2	2	0.286	55	2	2015
MA X	2	2	0.286	55	2	2015
PLAUD-VALENTIN M	2	2	0.2	55	2	2012
YU ZQ	2	2	0.25	55	2	2014
ZAPPALA M	2	2	0.182	55	2	2011
ZHOU DY	2	2	0.182	55	2	2011
ANTIGNAC C	2	2	0.222	54	2	2013
ASHAT M	2	2	0.25	54	2	2014
GANSZ M	2	2	0.222	54	2	2013
JEONG YI	2	2	0.286	54	2	2015
KANG DH	2	2	0.286	54	2	2015
KIZHAKKEDATHU JN	2	2	0.222	54	2	2013
THROWER EC	2	2	0.25	54	2	2014
FRICKER SP	2	2	0.182	53	2	2011
IACOBELLI S	2	2	0.286	53	2	2015
LIM S	2	2	0.222	53	2	2013
LUNOVA M	2	2	0.25	53	2	2014
WAGNER E	2	2	0.25	53	2	2014
WANG YM	2	2	0.4	53	2	2017
WU HY	2	2	0.222	53	2	2013
XU X	2	2	0.286	53	2	2015
YANG C	2	2	0.2	53	2	2012
YANG PY	2	2	0.2	53	2	2012
ZHAO D	2	2	0.182	53	2	2011
ARORA K	2	2	0.5	52	2	2018
BANIK NL	2	2	0.182	52	2	2011
DAS A	2	2	0.182	52	2	2011
GAO X	2	2	0.222	52	2	2013
HE SH	2	2	0.333	52	2	2016
HEINDL C	2	2	0.182	52	2	2011
KOGA Y	2	2	0.25	52	2	2014
PENG Y	2	2	0.286	52	2	2015
QIU XG	2	2	0.333	52	2	2016
QUICK ML	2	2	0.286	52	2	2015
SHIVANNA V	2	2	0.25	52	2	2014
SPENCER J	2	2	0.182	52	2	2011
TOUPIN NP	2	2	0.5	52	2	2018
COURTOY PJ	2	2	0.286	51	2	2015
DAI JX	2	2	0.4	51	2	2017
DONG X	2	2	0.4	51	2	2017
JIANG X	2	2	0.222	51	2	2013
YAO H	2	2	0.333	51	2	2016
ZHANG XJ	2	2	0.4	51	2	2017
ZHOU CH	2	2	0.182	51	2	2011
GEDAMU L	2	2	0.222	50	2	2013
GUO XL	2	2	0.25	50	2	2014
HU XC	2	2	0.182	50	2	2011
LIMA AP	2	2	0.182	50	2	2011
LIN CH	2	2	0.25	50	2	2014
ZENG MS	2	2	0.222	50	2	2013
ZHU XD	2	2	0.4	50	2	2017
ZUO TT	2	2	0.333	50	2	2016
BYUN Y	2	2	0.667	49	2	2019
CHEN TT	2	2	0.4	49	2	2017
DOMINGUEZ R	2	2	0.2	49	2	2012
HAYNES PA	2	2	0.333	49	2	2016
JOENSUU T	2	2	0.2	49	2	2012
KOPRA O	2	2	0.2	49	2	2012
LEE GH	2	2	0.2	49	2	2012
LEHESJOKI AE	2	2	0.2	49	2	2012
MIRZAEI M	2	2	0.333	49	2	2016
MUEHLBAUER SM	2	2	0.25	49	2	2014
SHANKAR R	2	2	0.222	49	2	2013
SHI GP	2	2	0.4	49	2	2017
TEGELBERG S	2	2	0.2	49	2	2012
AO GZ	2	2	0.333	48	2	2016
CHEN YH	2	2	0.2	48	2	2012
CHOSA N	2	2	0.222	48	2	2013
DELBAC F	2	2	0.2	48	2	2012
DONG Y	2	2	0.222	48	2	2013
ISHISAKI A	2	2	0.222	48	2	2013
KAEWKES S	2	2	0.182	48	2	2011
LAHA T	2	2	0.182	48	2	2011
MARTIN S	2	2	0.286	48	2	2015
MERQUIOL E	2	2	0.286	48	2	2015
NATARAJAN S	2	2	0.333	48	2	2016
POIRIER P	2	2	0.2	48	2	2012
SAWADA S	2	2	0.222	48	2	2013
SRIPA B	2	2	0.182	48	2	2011
SRIPA J	2	2	0.182	48	2	2011
WANG CC	2	2	0.222	48	2	2013
WAWRZYNIAK I	2	2	0.2	48	2	2012
ZHOU SK	2	2	0.286	48	2	2015
BOCCA AL	2	2	0.222	47	2	2013
BRANCO AF	2	2	0.25	47	2	2014
BURDEN RE	2	2	0.182	47	2	2011
BURGEL PH	2	2	0.222	47	2	2013
CHEN CC	2	2	0.2	47	2	2012
CHEN JY	2	2	0.2	47	2	2012
DAHLE D	2	2	0.286	47	2	2015
DEBATIN KM	2	2	0.222	47	2	2013
ENZENMULLER S	2	2	0.222	47	2	2013
GONZALEZ P	2	2	0.222	47	2	2013
KIRON V	2	2	0.286	47	2	2015
KULKARNI A	2	2	0.286	47	2	2015
LIU XH	2	2	0.222	47	2	2013
LOKESH J	2	2	0.286	47	2	2015
MAGALHAES KG	2	2	0.222	47	2	2013
OLIVEIRA PJ	2	2	0.25	47	2	2014
TAVARES AH	2	2	0.222	47	2	2013
VASANTH G	2	2	0.286	47	2	2015
WANG XR	2	2	0.222	47	2	2013
ZHANG JF	2	2	0.182	47	2	2011
CHWAE YJ	2	2	0.25	46	2	2014
DHANAVADE MJ	2	2	0.222	46	2	2013
FIGUEIREDO JL	2	2	0.2	46	2	2012
HELLMAN L	2	2	0.5	46	2	2018
HENNIGAR SR	2	2	0.286	46	2	2015
KELLEHER SL	2	2	0.286	46	2	2015
LEE ES	2	2	0.222	46	2	2013
LU HC	2	2	0.182	46	2	2011
LUO C	2	2	0.222	46	2	2013
PAN L	2	2	0.333	46	2	2016
SONAWANE KD	2	2	0.222	46	2	2013
SVARD SG	2	2	0.5	46	2	2018
WU TS	2	2	0.2	46	2	2012
BLENNOW K	2	2	0.5	45	2	2018
CAIRES ACF	2	2	0.2	45	2	2012
EDGINGTON-MITCHELL LE	2	2	0.333	45	2	2016
JOHNSTON JB	2	2	0.222	45	2	2013
MAO ZW	2	2	0.667	45	2	2019
SINGH SP	2	2	0.222	45	2	2013
THOMAS V	2	2	0.222	45	2	2013
ZAVRSNIK J	2	2	0.4	45	2	2017
ZETTERBERG H	2	2	0.5	45	2	2018
CHUNG DI	2	2	0.2	44	2	2012
KIM CD	2	2	0.182	44	2	2011
KONG HH	2	2	0.2	44	2	2012
MOON EK	2	2	0.2	44	2	2012
PINTO PM	2	2	0.182	44	2	2011
RODRIGUES PM	2	2	0.2	44	2	2012
SCHULZ HU	2	2	0.222	44	2	2013
SINGH A	2	2	0.25	44	2	2014
STEFFAN JJ	2	2	0.25	44	2	2014
TANG RJ	2	2	0.286	44	2	2015
WULFF T	2	2	0.2	44	2	2012
YELLOL GS	2	2	0.222	44	2	2013
BAI H	2	2	0.5	43	2	2018
CHANTREE P	2	2	0.2	43	2	2012
KARKI R	2	2	0.222	43	2	2013
LI ZN	2	2	0.2	43	2	2012
MIZUNO T	2	2	0.286	43	2	2015
MOLLET G	2	2	0.222	43	2	2013
PHATSARA M	2	2	0.2	43	2	2012
REDDY R	2	2	0.25	43	2	2014
SUN DW	2	2	0.4	43	2	2017
WANICHANON C	2	2	0.2	43	2	2012
ZHENG YY	2	2	0.286	43	2	2015
CALVET T	2	2	0.25	42	2	2014
CHEN MK	2	2	0.2	42	2	2012
CHEN YL	2	2	0.182	42	2	2011
DENG HB	2	2	0.4	42	2	2017
DING Y	2	2	0.25	42	2	2014
FANG YF	2	2	0.286	42	2	2015
HE X	2	2	0.333	42	2	2016
LABAS V	2	2	0.286	42	2	2015
LEE WJ	2	2	0.25	42	2	2014
LEE WS	2	2	0.333	42	2	2016
LI BY	2	2	0.286	42	2	2015
LIU GJ	2	2	0.333	42	2	2016
SONG DQ	2	2	0.4	42	2	2017
AO QW	2	2	0.4	41	2	2017
BARRA CV	2	2	0.222	41	2	2013
CARLOS IZ	2	2	0.222	41	2	2013
DONG W	2	2	0.286	41	2	2015
FUJII T	2	2	0.25	41	2	2014
GAN X	2	2	0.4	41	2	2017
GAUTIER A	2	2	0.222	41	2	2013
HE SZ	2	2	0.4	41	2	2017
JIANG HS	2	2	0.4	41	2	2017
LIN PC	2	2	0.182	41	2	2011
LIU XC	2	2	0.286	41	2	2015
LIU YX	2	2	0.25	41	2	2014
MOREL L	2	2	0.222	41	2	2013
TAN Y	2	2	0.4	41	2	2017
WONG GW	2	2	0.222	41	2	2013
ZHONG Q	2	2	0.4	41	2	2017
CHEN XL	2	2	0.222	40	2	2013
CUI LQ	2	2	0.222	40	2	2013
DAUTH S	2	2	0.182	40	2	2011
FADEEL B	2	2	0.4	40	2	2017
FIDALGO L	2	2	0.222	40	2	2013
HAI ZJ	2	2	0.5	40	2	2018
KUPPUSAMY UR	2	2	0.2	40	2	2012
LIANG GL	2	2	0.5	40	2	2018
LIANG ZQ	2	2	0.2	40	2	2012
MUKHERJEE SP	2	2	0.4	40	2	2017
NI YH	2	2	0.5	40	2	2018
PU KY	2	2	1	40	2	2020
QIN S	2	2	0.2	40	2	2012
WANG MK	2	2	0.333	40	2	2016
FISCHER C	2	2	0.2	39	2	2012
NOWELL CJ	2	2	0.4	39	2	2017
SAKATANI M	2	2	0.222	39	2	2013
SHISHIDO S	2	2	0.25	39	2	2014
TIAN YL	2	2	0.25	39	2	2014
AUBRY AF	2	2	0.286	38	2	2015
BAYEH L	2	2	0.2	38	2	2012
CAO J	2	2	0.25	38	2	2014
CHEN CL	2	2	0.2	38	2	2012
CHO H	2	2	0.222	38	2	2013
CUBANO LA	2	2	0.286	38	2	2015
DESHPANDE S	2	2	0.286	38	2	2015
DESILVA B	2	2	0.286	38	2	2015
FENG XY	2	2	0.222	38	2	2013
GU HD	2	2	0.286	38	2	2015
JONES LM	2	2	0.2	38	2	2012
KIM IS	2	2	0.25	38	2	2014
KOZHICH A	2	2	0.286	38	2	2015
KWON J	2	2	0.2	38	2	2012
LI SJ	2	2	0.286	38	2	2015
LIU A	2	2	0.286	38	2	2015
MYLER H	2	2	0.286	38	2	2015
PILLUTLA R	2	2	0.286	38	2	2015
QU J	2	2	0.4	38	2	2017
TANG Y	2	2	0.222	38	2	2013
VEZINA HE	2	2	0.286	38	2	2015
WU JX	2	2	0.667	38	2	2019
XU B	2	2	0.333	38	2	2016
YU WX	2	2	0.333	38	2	2016
CHEN BH	2	2	0.25	37	2	2014
HE R	2	2	0.182	37	2	2011
HONG JM	2	2	0.333	37	2	2016
KADOWAKI T	2	2	0.667	37	2	2019
KASHIWAZAKI H	2	2	0.667	37	2	2019
KELLER JN	2	2	0.25	37	2	2014
KIM CJ	2	2	0.222	37	2	2013
LEE DI	2	2	0.222	37	2	2013
LIU JC	2	2	0.667	37	2	2019
SINGH S	2	2	0.25	37	2	2014
TAKAHASHI T	2	2	0.2	37	2	2012
TIAN ZH	2	2	0.2	37	2	2012
VONDRASEK J	2	2	0.286	37	2	2015
WANG YD	2	2	0.222	37	2	2013
BAJORATH J	2	2	0.182	36	2	2011
BALAKIREVA AV	2	2	0.5	36	2	2018
BOERRIES M	2	2	0.222	36	2	2013
BUSCH H	2	2	0.222	36	2	2013
DASARI VR	2	2	0.2	36	2	2012
DONG WH	2	2	0.222	36	2	2013
ELLENA J	2	2	0.222	36	2	2013
FENG S	2	2	0.333	36	2	2016
HOU YF	2	2	0.333	36	2	2016
JAUBERTEAU MO	2	2	0.2	36	2	2012
JAYARAMAN A	2	2	0.286	36	2	2015
KONG TH	2	2	0.222	36	2	2013
MING W	2	2	0.222	36	2	2013
MUHLIA-ALMAZAN A	2	2	0.2	36	2	2012
PARK SH	2	2	0.25	36	2	2014
PRINCE PSM	2	2	0.222	36	2	2013
SHEN X	2	2	0.182	36	2	2011
YABU T	2	2	0.2	36	2	2012
CHOWDHURY MA	2	2	0.25	35	2	2014
COLELL A	2	2	0.333	35	2	2016
DE GREGORIO E	2	2	0.333	35	2	2016
DE JONG RJB	2	2	0.182	35	2	2011
EKSTROM U	2	2	0.222	35	2	2013
HE G	2	2	0.182	35	2	2011
KEEREWEER S	2	2	0.182	35	2	2011
KERREBIJN JDF	2	2	0.182	35	2	2011
LI HY	2	2	0.286	35	2	2015
LOWIK CWGM	2	2	0.182	35	2	2011
MATSUYAMA T	2	2	0.182	35	2	2011
MCKERROW J	2	2	0.182	35	2	2011
MOL IM	2	2	0.182	35	2	2011
MORALES A	2	2	0.333	35	2	2016
PHENIX CP	2	2	0.25	35	2	2014
SUN C	2	2	0.333	35	2	2016
SUN YL	2	2	0.25	35	2	2014
VAHRMEIJER AL	2	2	0.182	35	2	2011
VAN DRIEL PBAA	2	2	0.182	35	2	2011
VIGLIAROLO BG	2	2	0.25	35	2	2014
WALLIN H	2	2	0.222	35	2	2013
WANG JM	2	2	0.25	35	2	2014
ZHANG TT	2	2	0.5	35	2	2018
BAREA E	2	2	0.25	34	2	2014
CARMONA FJ	2	2	0.25	34	2	2014
CHEN CH	2	2	0.4	34	2	2017
GARCIA-GIL N	2	2	0.2	34	2	2012
KIM DH	2	2	0.2	34	2	2012
LEE YH	2	2	0.25	34	2	2014
MAHMOOD U	2	2	0.2	34	2	2012
MARTIN R	2	2	0.286	34	2	2015
ROJAS S	2	2	0.25	34	2	2014
SANDER C	2	2	0.286	34	2	2015
SANTOS-GARCES E	2	2	0.2	34	2	2012
ZARRINRAD G	2	2	0.333	34	2	2016
ASHTON-RICKARDT PG	2	2	0.2	33	2	2012
BUGUENO IM	2	2	0.333	33	2	2016
BYRNE SM	2	2	0.2	33	2	2012
GUO XJ	2	2	0.25	33	2	2014
HOEBEN RC	2	2	0.25	33	2	2014
JOHN DS	2	2	0.5	33	2	2018
KIM DE	2	2	0.182	33	2	2011
LEE DK	2	2	0.182	33	2	2011
LEONARDI W	2	2	0.286	33	2	2015
LEONTOVYC A	2	2	0.333	33	2	2016
PITZ M	2	2	0.4	33	2	2017
SCHELLINGERHOUT D	2	2	0.182	33	2	2011
SHI C	2	2	0.2	33	2	2012
SHIN I	2	2	0.222	33	2	2013
SHON SM	2	2	0.182	33	2	2011
SUN YN	2	2	0.286	33	2	2015
TANG MZ	2	2	0.222	33	2	2013
VAN DEN WOLLENBERG DJM	2	2	0.25	33	2	2014
WU JL	2	2	0.5	33	2	2018
ZHAN JH	2	2	0.222	33	2	2013
ZILBERMINTZ L	2	2	0.286	33	2	2015
BARBOSA CMV	2	2	0.25	32	2	2014
BERMUDEZ R	2	2	0.182	32	2	2011
COOMBS GH	2	2	0.2	32	2	2012
FENG M	2	2	0.222	32	2	2013
FU XH	2	2	0.286	32	2	2015
IBRAHIM SA	2	2	0.333	32	2	2016
MOTTRAM JC	2	2	0.2	32	2	2012
NOACK S	2	2	0.2	32	2	2012
OU CR	2	2	0.333	32	2	2016
PENG X	2	2	0.182	32	2	2011
SATO S	2	2	0.2	32	2	2012
SELZER PM	2	2	0.2	32	2	2012
TIAN ZZ	2	2	0.667	32	2	2019
WU H	2	2	0.286	32	2	2015
XI ZC	2	2	0.286	32	2	2015
XU ZS	2	2	0.667	32	2	2019
ZHAO M	2	2	0.286	32	2	2015
ZHU Y	2	2	0.286	32	2	2015
AGARWAL S	2	2	0.2	31	2	2012
CANTRES-ROSARIO Y	2	2	0.222	31	2	2013
CAO X	2	2	0.222	31	2	2013
GENG CY	2	2	0.25	31	2	2014
GHOSH M	2	2	0.182	31	2	2011
HE B	2	2	0.5	31	2	2018
JANG BG	2	2	0.222	31	2	2013
KAMINSKAS LM	2	2	0.5	31	2	2018
KELLY BD	2	2	0.5	31	2	2018
LI XX	2	2	0.2	31	2	2012
LIN Q	2	2	0.4	31	2	2017
LINDSTROM V	2	2	0.182	31	2	2011
LUO RZ	2	2	0.222	31	2	2013
MCLEOD VM	2	2	0.5	31	2	2018
MEHTA D	2	2	0.5	31	2	2018
OL KK	2	2	0.25	31	2	2014
OWEN DJ	2	2	0.5	31	2	2018
PATHAK R	2	2	0.5	31	2	2018
PORTER CJH	2	2	0.5	31	2	2018
QIN WW	2	2	0.182	31	2	2011
RAVISH I	2	2	0.25	31	2	2014
STEINMEYER J	2	2	0.286	31	2	2015
SUN-WADA G	2	2	0.333	31	2	2016
SUZUKI T	2	2	0.182	31	2	2011
WEN ZS	2	2	0.222	31	2	2013
WU WJ	2	2	0.25	31	2	2014
ABRANYI-BALOGH P	2	2	0.5	30	2	2018
ANTEQUERA T	2	2	0.182	30	2	2011
BARAT JM	2	2	0.182	30	2	2011
BYRNE JA	2	2	0.222	30	2	2013
DAI C	2	2	0.667	30	2	2019
DEHPOUR AR	2	2	0.4	30	2	2017
FERENCZY GG	2	2	0.5	30	2	2018
IMRE T	2	2	0.5	30	2	2018
KANG L	2	2	0.222	30	2	2013
KESERU GM	2	2	0.5	30	2	2018
KUMAR GDK	2	2	0.2	30	2	2012
LIU KY	2	2	0.222	30	2	2013
MARECHAL JD	2	2	0.25	30	2	2014
MATSUDA K	2	2	0.5	30	2	2018
PARK JE	2	2	0.182	30	2	2011
PETRI L	2	2	0.5	30	2	2018
SANO A	2	2	0.5	30	2	2018
SCARPINO A	2	2	0.5	30	2	2018
SHI L	2	2	0.25	30	2	2014
SHI N	2	2	0.222	30	2	2013
SUN XJ	2	2	0.222	30	2	2013
TANG CB	2	2	0.667	30	2	2019
TAVANGAR SM	2	2	0.4	30	2	2017
THOMAS DDH	2	2	0.222	30	2	2013
TIAN X	2	2	0.222	30	2	2013
VISITSUNTHORN K	2	2	0.333	30	2	2016
YOUSEFI H	2	2	0.4	30	2	2017
ZHANG HJ	2	2	0.667	30	2	2019
ZHANG YY	2	2	0.25	30	2	2014
FEI F	2	2	0.4	29	2	2017
FU ZR	2	2	0.5	29	2	2018
GRAMS SV	2	2	0.2	29	2	2012
LEE YS	2	2	0.286	29	2	2015
LI F	2	2	0.333	29	2	2016
LI YR	2	2	0.286	29	2	2015
LU HL	2	2	0.25	29	2	2014
MOLL H	2	2	0.25	29	2	2014
SIRICOON S	2	2	0.2	29	2	2012
TAKAESU G	2	2	0.222	29	2	2013
WANG WL	2	2	0.5	29	2	2018
XIE YY	2	2	0.333	29	2	2016
ZHANG SW	2	2	0.4	29	2	2017
COHEN FS	2	2	0.333	28	2	2016
GHANIM M	2	2	0.4	28	2	2017
HASKINS ME	2	2	0.2	28	2	2012
JAFFER FA	2	2	0.182	28	2	2011
KUCHERYAVYKH L	2	2	0.4	28	2	2017
KUCHERYAVYKH Y	2	2	0.4	28	2	2017
LIU YL	2	2	0.2	28	2	2012
MALLAS G	2	2	0.182	28	2	2011
MATAGNE A	2	2	0.286	28	2	2015
MAUSKAPF A	2	2	0.182	28	2	2011
NIMMERFALL E	2	2	0.2	28	2	2012
NTZIACHRISTOS V	2	2	0.182	28	2	2011
NUDELMAN RN	2	2	0.182	28	2	2011
PINLAOR P	2	2	0.182	28	2	2011
PONDER KP	2	2	0.2	28	2	2012
PUXBAUM V	2	2	0.2	28	2	2012
QIU R	2	2	0.222	28	2	2013
ROJAS L	2	2	0.4	28	2	2017
ROSENTHAL A	2	2	0.182	28	2	2011
SUN HY	2	2	0.333	28	2	2016
SUN LM	2	2	0.182	28	2	2011
TAVARES AMV	2	2	0.4	28	2	2017
WOLFARTH M	2	2	0.333	28	2	2016
XIA M	2	2	0.333	28	2	2016
YANG XM	2	2	0.333	28	2	2016
YU B	2	2	0.4	28	2	2017
CHEN KC	2	2	0.667	27	2	2019
EMILIANI C	2	2	0.286	27	2	2015
[truncated: 12,355 more rows]
